# Supplementary material for: Differential Expression of One‐Carbon Pathway Enzyme ALDH1L1 Is Linked to Tumorigenicity of Low‐Grade Bladder Cancer Cells Through Metabolic Reprogramming
Source: Cancer Med. 2025 Oct 10;14(19):e71291. doi: 10.1002/cam4.71291 (PMC12512356; doi:10.1002/cam4.71291)
Supplement: Supplementary file 3 — Table S2: Untargeted metabolomics dataset. [file CAM4-14-e71291-s003.xlsx]

## Sheet: Supplementary Table S2_Meyers e
Compound	S_1	S_2	S_3	S_4	S_5	S_6	S_7	S_8	S_9	S_10	S_11	S_12	S_13	S_14	S_15	S_16	S_17	S_18	S_19	S_20	S_21	S_22	S_23	S_24	S_25	S_26	S_27
original order	1	6	16	2	7	17	3	8	18	4	9	19	5	10	20	11	21	12	22	13	23	14	24	15	25	26	27
Tube name	WT1	506-1	579-1	WT2	506-2	579-2	WT3	506-3	579-3	WT4	506-4	579-4	WT5	506-5	579-5	506-6	579-6	506-7	579-7	506-8	579-8	506-9	579-9	506-10	579-10	579-11	579-12
cell line	WT	506	579	WT	506	579	WT	506	579	WT	506	579	WT	506	579	506	579	506	579	506	579	506	579	506	579	579	579
XYLOSE_OL1_0.25_115.0388m/z	2574.44	2145.7	2236.95	2180.1	2654.22	2299.3	3096.68	3027.69	2902.2	2282.05	2035.31	2434.38	2511.04	2494.25	2717.91	2568.64	2657.23	2487.4	2278.52	2797.01	2589.63	2638.62	3148.03	2843.95	2543.85	2547.17	2426.33
SPERMINE_OL1_0.47_102.1151m/z	53611.8	190456	16140.5	5081.87	141265	51742.5	39737	18171	16800.2	2833.14	23510.2	101153	14375.8	2869.92	187111	82988.2	4549.75	69516.7	8762.34	5406.69	2844.65	1601.77	84604.3	5996.09	153649	51424.1	14247.9
3-METHYLHISTAMINE_OL1_0.51_126.1023m/z	21745.5	3459.95	5074.78	22625.4	1199.48	30881.7	32432.8	1620.59	4582.06	7338.64	6550.53	4898.34	6023.46	3172.3	7322.13	10028.1	22215.7	5371.5	14591	1849.7	6550.83	7638.91	3175.84	3570.35	4552.65	7198.93	23173.6
L-ORNITHINE_OL1_0.53_133.0970m/z	22405.5	28542.7	15327.6	12966.2	11358.7	18244.3	21688.2	29416.8	37869.7	36743.6	19629.5	22731	28235.2	29101	44503.5	20737.3	13021.1	9407.5	8911.1	27231	33192.4	31248.7	34875.7	25993.6	29012.8	39362.1	15256.3
L-Lysine_OL1_0.53_147.1126m/z	156213	177973	109520	148644	99119	131586	153722	167623	154001	213115	160493	127948	186997	189753	200493	132025	122980	108458	101575	144124	159174	203819	155673	196968	183283	170400	134187
SPERMINE_OL1_0.53_203.2229m/z	111252	548066	63045	16783.2	396816	176388	135017	57582.1	87869.8	9220.66	63522.4	409098	42578.7	9564.67	567187	241169	12694.5	220314	32777.7	22831.8	9026.43	5056.41	362301	18939.1	588418	145092	38832.7
N,N,N-TRIMETHYLLYSINE_OL1_0.59_189.1594m/z	1662.46	11687.9	3229.31	456.828	4373.06	1035.27	1489.65	5338.26	5526.93	1551.26	2553.21	2600.19	3300.88	7424.12	18247	3737.44	3340.86	2005.16	649.906	1064.24	4817.14	4516.52	2597	2168.64	5699.66	6137.93	4915.72
L-Carnosine_OL1_0.59_227.1133m/z	698.598	6572.47	0	0	0	0	0	0	346.974	0	0	0	1506.32	276.383	0	0	1663.16	1714.4	2467.99	0	0	0	0	0	0	0	3781.13
L-Serine_OL1_0.61_106.0497m/z	18983.6	12431.3	10325.6	15429.1	23476.7	33072.5	15569.3	15672.4	15310.3	15958.6	8123.87	16050.1	27499.1	7132.55	6911.73	16259	32568.6	20898.7	17008.3	9995.41	14833.1	4984.52	16059	14794	10300.2	15585.9	27065.5
Glutamine_OL1_0.61_146.0690n	1.68108e+06	1.54736e+06	2.45402e+06	1.50304e+06	1.71522e+06	2.60316e+06	1.32382e+06	1.21699e+06	1.1857e+06	1.36726e+06	1.22101e+06	1.69342e+06	1.78376e+06	1.13378e+06	791842	1.71264e+06	2.23658e+06	1.8176e+06	2.35569e+06	1.28318e+06	1.19435e+06	1.07222e+06	1.8215e+06	1.70668e+06	1.72728e+06	969865	2.01212e+06
HISTIDINE_OL1_0.61_156.0766m/z	30982.4	22276.1	9830.5	10698.2	34661.3	16598.7	19079.4	95198.2	84230.1	20383	9205.79	30058.6	58996.5	16900.5	20282.8	15752.8	62952.6	28005.8	13892.8	38916.9	55635.8	14486.5	49594.8	32475.9	13974.6	51564.2	60729.8
S-ADENOSYLMETHIONINE_OL1_0.61_399.1436m/z	45101.3	70332.5	53508.9	7850.82	49193.4	44631.4	30712	33949.6	29854.6	47327.9	46210.3	31618.9	38711.2	60161.8	29632.3	48665.2	58373.8	20951.4	8345.41	28813.8	17694.1	35354.1	39126.2	35563.2	54355.9	16742.7	40880.7
L-Alanine_OL1_0.61_90.0549m/z	270816	263626	318812	228268	386226	516498	231936	223380	201690	253012	197055	241433	344032	178648	140902	265322	273990	387353	307051	201392	198269	177912	249245	247587	294162	170419	244050
L-Glutamic acid_OL1_0.63_130.0497m/z	590263	566153	852627	571821	609081	962025	460029	379907	391379	515200	462272	531397	620110	418575	306670	624604	753926	647264	798823	424945	423127	394169	560170	559952	624417	320097	673549
trans-4-Hydroxyproline_OL1_0.63_132.0653m/z	61552.3	38230.8	56341.8	47951.1	48053.3	77399	38801.8	27391.4	38311.3	40145.4	31044.9	43700.8	56455.9	29986.7	24058.4	42174.5	43763.3	61904.9	50744.5	31603.1	39394.1	34345.5	45119.4	38044.9	42083.1	29214.1	40416.8
L-Aspartic acid_OL1_0.63_134.0445m/z	48588.9	16423.9	8295.82	36851.8	26814	41220.5	33654.1	19344.8	17193.7	26558.4	16243.9	15447.6	39516.5	21618.7	21332.8	18776.9	53804.6	35867.8	25746.7	25054.4	16098.3	24088.3	21173.8	24279.3	16055.4	25573.8	59208.7
L-Glutamic acid_OL1_0.63_148.0602m/z	1.3063e+06	973603	1.18369e+06	1.32217e+06	1.15187e+06	1.65438e+06	1.42951e+06	629034	793285	1.30696e+06	888077	1.08733e+06	1.61584e+06	898350	686366	1.05837e+06	1.58212e+06	1.32616e+06	1.21301e+06	901654	1.08728e+06	997203	993223	1.25731e+06	1.0121e+06	757477	1.47048e+06
PHOSPHORYLCHOLINE_OL1_0.63_183.0659n	6.32696e+06	6.00825e+06	9.40783e+06	8.78982e+06	9.24336e+06	1.04335e+07	5.03119e+06	6.43447e+06	5.14506e+06	4.86242e+06	5.95791e+06	6.90532e+06	5.99408e+06	5.43628e+06	4.29398e+06	6.85094e+06	5.57085e+06	8.99519e+06	8.34251e+06	5.33733e+06	3.41567e+06	4.18161e+06	8.36025e+06	6.79025e+06	8.26177e+06	4.32665e+06	4.5322e+06
L-CARNITINE_OL1_0.65_162.1123m/z	1.30781e+06	1.48678e+06	1.93863e+06	1.9685e+06	1.47427e+06	2.48086e+06	1.07269e+06	900582	963164	1.25622e+06	1.36102e+06	1.3644e+06	1.39189e+06	1.29557e+06	1.10161e+06	1.71601e+06	1.33859e+06	2.28492e+06	1.87928e+06	949547	1.0614e+06	1.28299e+06	1.45142e+06	1.5598e+06	1.77115e+06	897671	1.31861e+06
Glycerophosphocholine_OL1_0.65_257.1025n	4.3709e+06	7.4759e+06	5.44624e+06	4.1712e+06	1.0284e+07	1.33666e+07	5.59361e+06	2.32494e+06	2.73585e+06	4.0459e+06	4.7787e+06	4.68039e+06	5.08009e+06	4.65192e+06	2.14365e+06	1.06447e+07	7.41594e+06	1.06839e+07	4.56083e+06	2.04331e+06	4.26776e+06	3.29963e+06	3.74315e+06	6.50893e+06	4.94598e+06	2.24159e+06	6.90429e+06
trimethylamine oxide_OL1_0.65_76.0756m/z	14578.2	26194.5	18507.5	8461.04	4684.08	2875.51	15729.3	11600	28215.3	24893.6	8599.3	18681.8	17104.2	8955.16	18913.2	19484.4	9061.61	3375.45	9485.56	13693.6	17526.5	15067.1	20074.9	12563.2	11313.4	25442.3	16094.1
Creatine_OL1_0.68_131.0692n	7.97392e+06	1.46045e+07	1.74061e+07	7.05322e+06	2.06437e+07	1.7948e+07	7.99447e+06	1.29262e+07	8.93709e+06	8.01182e+06	1.11203e+07	1.26916e+07	9.95954e+06	9.92081e+06	6.20852e+06	1.4506e+07	1.47357e+07	2.14879e+07	1.59646e+07	9.97465e+06	7.51075e+06	8.09931e+06	1.19827e+07	1.50551e+07	1.38492e+07	5.78599e+06	1.42058e+07
Allantoin_OL1_0.68_159.0510m/z	29974.6	13531.9	15092.9	19107	1882.85	4997.01	21929.2	15517.4	26174.6	33207.3	17628.3	17633.6	26667.9	24422.4	22860.3	13993.2	12589.8	7786.08	9374.97	16791.5	22669.1	32012.3	19491.7	17029.7	19437.2	20849.5	13112.9
CDP-ETHANOLAMINE_OL1_0.68_447.0672m/z	197625	117238	97169.8	159653	49392.6	106394	163919	112859	110427	126804	99178.5	96641.9	157738	132065	94325.1	97434.8	115968	89833	76931.4	80528.7	84080.4	79383	116467	123269	117399	79401.6	99235.9
DEOXYCARNITINE_OL1_0.70_146.1174m/z	270982	170625	207845	260467	211128	237855	237524	152070	194654	263584	159889	229634	270067	175027	172172	214727	160281	227086	163923	147688	198265	174121	219541	201695	246754	177256	191236
N,N-DIMETHYL-ARGININE_OL1_0.70_203.1500m/z	18424.4	13019.8	15003.8	17139.6	5188.28	21298.3	16492.9	17622.9	19753.1	20651	14787.4	19335.6	20469.7	10791.8	11370.8	13844.9	17089.8	16211.2	2334.94	18553.1	19872.7	19664.5	20534.7	22379.8	16148.4	15087.4	19274.6
L-Proline_OL1_0.72_115.0632n	1.47915e+06	1.59988e+06	1.44355e+06	1.31135e+06	1.87359e+06	2.14851e+06	1.24358e+06	1.54286e+06	1.42247e+06	1.0837e+06	1.18526e+06	1.30877e+06	1.45907e+06	1.14443e+06	1.12531e+06	1.81568e+06	1.54286e+06	1.94286e+06	1.3813e+06	1.39636e+06	1.37631e+06	1.17635e+06	1.455e+06	1.60448e+06	1.48861e+06	1.21891e+06	1.42546e+06
TRIGONELLINE_OL1_0.72_138.0548m/z	147790	140536	198267	82687.3	142470	138961	93966.8	101717	209150	119010	101136	178896	125514	116529	120886	162739	126063	152082	166448	94205.1	127842	129066	207137	132553	208340	120661	135315
N-Methyl-L-glutamic acid_OL1_0.72_162.0758m/z	18560	9625.38	2704.18	13284.5	6362.82	9798.09	23902.1	5116.52	4658.16	42466.2	4505.9	5473.98	56979.3	6831.28	9470.12	8279.12	9659.59	7186.74	7792.59	7743.13	4367.42	6333.69	6665.13	6417.25	5862.76	6981.96	13303.7
SUCROSE_OL1_0.72_365.1051m/z	1568.28	3434.81	378.629	6228.77	0	0	23133.1	1206.47	4823.67	6880.7	2861.96	1913.97	4996.88	1977.61	2499.92	855.489	10361.8	0	467.617	2283.68	3942.02	5420.12	503.024	2075.33	1557.27	5211.55	9757.4
CITICOLINE_OL1_0.72_488.1071n	1.00594e+06	279143	347799	681637	616462	667082	464727	538226	350131	431604	309474	330676	612941	489457	220914	365328	399904	578873	303366	452434	341425	313374	426210	596271	414067	275173	341631
Thioproline_OL1_0.74_134.0269m/z	8804.84	397249	49640.8	113288	32794.8	12112.3	175326	90323.5	145813	75166.7	25961.6	654803	51242.7	27157.3	680147	330513	28677	30802.3	22941	185978	32463.7	15653	447870	63969.9	890854	231369	88343.1
Ectoine_OL1_0.74_143.0813m/z	1704.56	5069.07	12386.4	1627.36	1936.65	1571.03	1797.14	4838.5	6866.32	2192.33	3328.74	11338.7	720.612	2921.96	5104.43	4502.43	1944.58	2412.01	6155.59	4435.83	3536.82	2380.33	9191.96	6560.88	14292.6	6823.98	3333.58
Ergothioneine_OL1_0.74_230.0956m/z	408360	236723	104742	591225	610265	431231	486481	111889	92491.9	471127	92252.9	131207	260873	420240	201107	200811	325264	208470	300358	137629	23809.9	257450	76270.5	172025	297956	323863	263128
N2-Acetylornithine_OL1_0.76_175.1077m/z	55500.2	56576.6	80196.9	53651.9	119524	127764	55442.8	69857.4	160651	47031.1	55609	67752.5	59584.4	87886.7	52009.1	52631.7	56790	68489.9	146106	43225.9	49007.5	130170	92097.4	55908.5	116250	81133.9	47373.1
2'-Deoxycytidine_OL1_0.76_228.0973m/z	3261.36	848.111	1271.62	1523.47	2702.87	2837.78	2945.6	2110.61	3364.37	3629.78	1156.93	1732.28	6506.88	2603.54	1328.51	1909.67	2786.41	2151.54	900.163	1609.52	2987.45	1093.59	2262.58	1831.22	1736.35	2055.61	3156.94
Citric acid_OL1_0.83_192.0269n	77905.3	88320.4	62335.9	55870.1	70792.5	57761.8	69538.2	75214.7	32766.4	80164.9	66369.6	50145	70279.4	83233.2	48155.6	53238.8	64865.1	65570.3	47424.7	45032.2	40852.1	62609.6	63201.4	65427	47672.1	14934	79625
Cytosine_OL1_0.87_112.0505m/z	198075	99804.2	78787.9	194009	101040	145270	274906	165293	113872	168627	178777	82081.4	192611	202696	77961.4	81937.6	169889	114224	118832	154415	130490	271373	111839	171821	106412	206096	165982
Cytidine_OL1_0.87_243.0851n	362974	111422	93095.1	287226	76363.9	121984	650599	324348	192192	268972	361881	118181	278430	419652	113131	97076	240040	110612	107382	326229	268791	698939	152488	329072	130656	555560	269726
4-Guanidinobutyric acid_OL1_0.89_146.0923m/z	131706	105958	173395	119139	94350.2	81308	39448	42553.7	81119.2	34169.4	68993.4	109332	32687.1	66569.2	44887.7	121815	99709.5	98559.4	130718	35230	55268.1	71997.5	119574	81547.4	124640	53178.7	92990.5
Glutamic acid gamma-methyl ester_OL1_0.89_162.0758m/z	10443.3	36770.7	27066.2	11699.7	28875.9	17828.8	21663.7	22334.3	6720.1	31897.4	33569.1	11398.8	15295.5	17762.7	4364.78	19568.6	40010.4	21009.6	10764.5	11247.5	4346.36	18456.6	11803.3	11465.1	17229.4	22233.4	19963.5
Gamma-Glutamylalanine_OL1_0.89_219.0972m/z	11158	3988.37	2497.37	13690.8	6214.53	12790.4	10589.6	5715.86	1751.93	21598.4	4957.59	4731.37	11640.9	6376.14	5544.95	2545.83	4361.93	7267.27	2351.15	5577.27	5660.59	9785.27	4360.83	2407.98	5697.53	11218.4	6138.57
N-Methyl-a-aminoisobutyric_OL1_0.91_118.0861m/z	3.37281e+06	3.87152e+06	3.00328e+06	3.08322e+06	3.2245e+06	3.30059e+06	3.9145e+06	3.55685e+06	3.37115e+06	3.4397e+06	2.82074e+06	2.95112e+06	3.32787e+06	2.84168e+06	3.59499e+06	3.71234e+06	2.71662e+06	3.47123e+06	2.45048e+06	3.18975e+06	3.14908e+06	3.07529e+06	3.54539e+06	3.47366e+06	2.9516e+06	3.97279e+06	2.88416e+06
3-(carbamoylamino)propanoic acid_OL1_0.95_133.0606m/z	3576.74	3510.66	1660.49	7067.22	1200.82	3231.97	6227.49	1963.67	2779.34	10468.1	1879.06	1605.94	6308.84	1821.98	3515.86	2592.56	3472.74	1673.94	2368.49	2064.55	5558.39	3047.61	2777.23	1788.21	1084.54	4426.43	2383.59
Kyotorphin_OL1_0.97_169.5947m/z	347.011	0	966.165	2365.47	0	2459.11	1571.6	0	1629.83	790.001	0	861.424	1201.46	153.517	1971.67	2304.05	793.043	2297.17	3805.77	1855.81	1141.96	0	1016.97	784.819	997.023	268.734	4667.83
N6-Acetyl-L-lysine_OL1_0.97_189.1231m/z	26356.2	18566	18026.4	28178.8	23423	28906.7	26136.7	19323.6	20187.6	26318.9	20370.2	18772.5	28819	18446.1	15904	17461.2	23393.5	27000.4	15742.4	15883.4	24514.6	20475.5	22432.1	22739.3	24261.7	18601.9	22980.4
4-Imidazoleacrylic acid_OL1_0.99_139.0501m/z	120867	36553.8	23332.3	205511	28401.2	12228.2	106044	138969	136637	67094.4	71496.7	94778.5	55888.2	99734.4	131346	40237.7	101933	105528	48428.8	89227.9	52806.4	116333	120046	66559.3	103237	117127	132185
Valyl-Threonine_OL1_0.99_219.1335m/z	9075.42	3937.27	7445.59	5879.4	5427.48	7848.44	6159.26	2165.45	4580.01	7273.77	3822.5	5240.99	7197.62	3238.13	6114.5	6775.7	5779.25	6911.36	7955.03	4002.84	5803.83	5480.99	5725.73	9084.4	5000.98	2507.33	7964.05
Cytosine_OL1_1.02_112.0504m/z	75335.5	139910	86148.5	22480.7	117947	71209.9	79782.9	194489	176482	84037.6	138521	110454	69111.8	155818	99552.5	153437	100202	129358	71960.8	145085	173287	193172	161368	191281	104131	138415	102406
Uracil_OL1_1.02_113.0344m/z	115937	44689	17130.7	138311	30606.9	23607.2	201845	76991.6	54095.5	85285.8	45236.6	30068.4	93444.2	70054.9	22010.2	33143.2	51043.7	35955.8	31520.9	67249.7	41549.7	72026.9	42177.9	67755.2	30965.6	55430.7	144464
DL-Methionine sulfoxide_OL1_1.05_166.0531m/z	5900.34	4036.95	2605.46	4647.18	3149.04	3241	9817.32	12557.5	11694.8	10307.3	10755.5	6223.11	5619.32	7414.46	7451.21	2897.39	4154.43	1613.4	2231.17	8525.89	11932.4	16780.9	5836.42	8352.12	2585.25	17475.9	4212.06
L-Glutathione reduced_OL1_1.05_307.0833n	4.09736e+07	6.66552e+07	5.61153e+07	3.59602e+07	8.48572e+07	6.0481e+07	4.7501e+07	4.63117e+07	3.34464e+07	3.3328e+07	5.70937e+07	5.27565e+07	3.48612e+07	5.35383e+07	3.13046e+07	6.37739e+07	6.6922e+07	7.33027e+07	4.26368e+07	3.94878e+07	1.79836e+07	3.12348e+07	5.27721e+07	5.2673e+07	6.81605e+07	1.6014e+07	4.74078e+07
N-ACETYLASPARTATE_OL1_1.07_176.0551m/z	39617.7	11408.7	3507.77	14308.7	13365.4	9209.8	27572.4	10304.6	12853.9	16462.5	8252.48	10911.6	16016.6	13225.6	20873.2	17281.6	9702.18	18464.4	13657.4	13450.6	14390.2	20571.3	14144	11755.5	8820.27	15899	18697.9
2-Hydroxyglutaric acid_OL1_1.12_131.0338m/z	17580.4	4037.26	6864.5	5861.93	7431.25	5670.09	21065.1	7875.63	9022.4	20781.2	6998.16	8498.19	20679.9	7273.28	7417.62	6290.41	9365.14	6503.16	4785.72	7507.16	12988.5	10829.6	9615.24	10732.1	6842.97	14507.2	12732.2
Valyl-Alanine_OL1_1.12_189.1231m/z	11899.1	1992.93	9157.53	7975.45	3703.89	10151.3	3465.18	3584.99	5513.79	9152.42	3826.22	8243.28	11919.7	2845.7	8227.09	6901.84	4524.08	12079.8	18719	5818.07	7566.12	6489.96	8433.7	13641.6	10225.6	4715.04	21193.3
Guanine_OL1_1.13_152.0565m/z	1553.99	2562.13	10722.3	24953.1	1180.13	13027.2	930.706	1918.52	922.469	7432.6	753.751	2872.96	11846.9	1841.78	4057.88	3489.7	9578.95	6938.22	20427.8	3296.91	845.568	624.905	6321.36	9872.87	2552.17	492.571	22519.9
Valyl-Glycine_OL1_1.13_175.1076m/z	13385.9	8061.74	8263.87	15399.4	6597.77	12923.5	8957.43	3254.87	4462.82	9534.67	5014.22	6469.59	14349.8	4436.47	4608.79	8059.19	5370.2	10937.5	12056.9	5130.55	5366.15	4426.6	6681.93	9803.17	7512.23	2019.8	11415.5
Valyl-Glutamate_OL1_1.13_247.1284m/z	16060.6	8742.85	5845.87	8536.07	5475.94	8348.77	10374.7	8650.43	5441.04	6696.64	6143.57	6703.76	8742.41	7853.19	6846.65	5913.78	4791.3	11063.6	8568.36	7967.98	5752.83	7880.12	8342.44	7898.12	5973.28	5737.04	9727.43
Uric acid_OL1_1.16_168.0284n	413686	382332	203767	235634	249987	247293	309041	418723	502411	368933	364055	378540	353996	491292	294621	344519	358728	394728	220511	422170	472011	498018	514783	536232	401685	408284	387561
Citric acid_OL1_1.16_192.0271n	399593	402548	409883	188666	316724	246359	293501	429991	568955	394366	325537	438984	305545	296242	386235	388396	202482	316935	321969	363082	456558	476638	589021	336988	399248	461435	275722
Gamma-Glutamylalanine_OL1_1.16_218.0903n	133900	101963	116631	74124.1	103223	109939	105688	97664.5	61370.3	126887	76156	75961.5	140041	75642.6	33075.1	107859	117468	113410	86736.7	66724.7	73358.9	56431.3	83718.2	94767.9	109784	53671.6	115288
Aconitic acid_OL1_1.18_139.0026m/z	38170.9	41904.5	46120.5	19111	34917	25501.2	28675.3	39570.7	50708.7	38703.4	32485.6	43947.2	31341.9	25636	37203.7	39986.5	19970.6	35157.8	37176.5	33975.1	39355.2	43494.4	56782.3	30929.3	40831.4	41786.6	30203.9
Succinylcarnitine_OL1_1.18_262.1281m/z	12346.4	41422.9	15531.9	19980.7	41641.5	31481.5	5841.54	6105.61	7515.5	13647.4	7819.39	17531.4	14330	7502.79	20831.8	53233.8	11188.7	49001.1	31595.1	9745.09	6561.22	6641.57	12389.5	7450.25	14859.1	11673.6	13607.9
Hydroxybutyrylcarnitine_OL1_1.23_248.1492m/z	409147	553003	230329	297532	626832	415603	233818	322083	151193	205357	246640	243025	231533	279836	193072	344496	342594	948754	376301	324220	92913.8	211595	255000	246141	327697	197596	363038
Hypoxanthine_OL1_1.25_136.0385n	372707	955870	443742	2.75627e+06	152237	697286	3.24817e+06	125103	475347	946358	686043	307066	1.33189e+06	328976	279332	315747	1.68186e+06	429163	1.16726e+06	307746	454348	809682	147363	419833	449048	757481	2.8415e+06
Pyroglutamic acid_OL1_1.25_259.0933m/z	6917.04	18288.9	6477.8	25365.6	1536.73	11712.6	55015	2349.41	7486.37	17828.8	12176.1	5290.56	24360.2	5541.41	7111.79	5753.99	42857.3	5438.4	21648.3	6810.28	10432.8	16235.4	2890.6	6368.14	8460.06	14500.8	65348.4
Hypoxanthine_OL1_1.28_295.0656m/z	269.785	562.66	0	8797.83	0	383.58	16740.8	0	381.048	904.852	884.161	186.617	1731.78	281.525	590.519	352.249	3942.07	0	752.768	0	1136.82	2346.86	0	454.218	0	1659.01	4407.49
Histidinyl-Isoleucine_OL1_1.30_269.1603m/z	1964.64	2974.61	3515.98	6147.37	9496.15	2120.86	466.219	2454.31	2436.16	5347.93	3380.46	3195.82	3725.74	2273.56	1955.89	4111.84	6646.5	5627.11	8207.21	2676.15	1914.13	3988.81	1998.93	4158.24	3995.44	1268.68	6425.52
OXOPROLINE_OL1_1.33_129.0426n	179481	146037	159015	223937	87018.1	198400	210127	158996	210584	180893	143773	166572	202668	142934	177747	137347	162284	171864	263582	160379	231504	179975	221114	187961	176537	234034	251065
OPHTHALMATE_OL1_1.35_290.1340m/z	29350.7	22290.5	26477.6	50536.6	68236.6	35858.5	21201.2	11170.1	7981.16	18967.4	17484	18281.1	18916.9	14676.8	15722.6	35260.7	37561.6	41544.4	27193	13679.3	14945.5	12086.7	13793.3	16155.9	24190.8	11895.5	35462.3
N-Acetylthreonine_OL1_1.40_162.0760m/z	7908.12	12725.3	8967.76	9161.13	19882.2	10145.5	7277.59	10426.4	7352.75	8044.16	7760.67	7430.35	8641.31	8365.22	6117.87	8050.12	11381	18223.2	12469.1	8255.6	5550.65	7593.98	8591.15	9323.71	9449.27	6521.89	11319
N-Acetyl-beta-alanine_OL1_1.43_154.0473m/z	3296.2	5078.6	1382.68	3837.21	954.316	1527.82	2599.75	2494.04	4140.17	1887.95	1353.21	2686.39	2306.25	2221.44	2246.88	2494.83	1993.97	1055.01	1691.98	2385.56	2093.2	2317.1	3270.64	2058.32	2095.18	2078.61	1876.24
N-Acetylthreonine_OL1_1.43_184.0578m/z	1877.63	3560.14	2372.86	2586.68	3870.47	2195.72	2469.84	2834.61	2447.37	2277.97	2029.41	2404.04	2648.41	3007.54	1932.59	2033.28	3327.08	3676.39	3264.49	2644.1	1941.53	2140.57	2510.6	2844.62	2818.92	2322.8	2136.87
Lysyl-Leucine_OL1_1.43_260.1965m/z	4383.5	0	4126.39	8167.62	0	4109.86	2357.92	0	2894.98	1183.31	0	3123.63	4207.08	0	2707.54	3509.14	1418.78	4795.7	10643.1	3357.5	3093.52	124.659	3136.14	4426.73	4879.07	79.5198	7779.98
N-ACETYLGLUTAMATE_OL1_1.48_189.0633n	4493.72	6218.75	5512.18	28674.7	9091.18	4691.52	4634.39	2822.84	2577.29	2156.15	3895.8	4217.39	2815.16	4710.15	2873.11	6348.18	6051.54	10092	5892.15	4538.17	3124.99	4538.42	3582.5	5246.23	4444.49	2484.5	5837.31
Alanylvaline_OL1_1.48_189.1230m/z	8253.5	617.032	4543.87	13328.4	2913.34	5341.33	1967.59	656.207	3122.36	5643.2	1306.05	4518.74	8732.93	1513.67	4783.29	3898.14	6516.05	10568.5	14003.1	3217.51	3398.96	2821.65	4087.06	6645.03	6664.67	831.025	20203
Succinic acid_OL1_1.50_118.0266n	197063	165233	170595	419824	288684	222877	181612	215662	125609	170987	157015	154985	209296	210180	93159.5	193405	215142	331108	180662	181899	114008	148721	158728	235514	181538	142100	189075
Xanthine_OL1_1.50_153.0406m/z	208699	286899	155150	631357	112626	293288	950220	126558	251509	321494	348073	161401	406609	233415	124514	180136	575008	249859	295031	166915	189484	403052	132576	220894	208446	263384	754806
Hydroxybutyrylcarnitine_OL1_1.50_248.1492m/z	502591	548576	637434	492190	919242	1.06386e+06	465241	476626	296548	539529	368634	464984	578228	441101	248410	571471	844746	1.01492e+06	614918	422308	374192	356886	426557	419185	642689	283059	805163
Beta-Tyrosine_OL1_1.52_181.0739n	35372.6	39878.6	26481.2	44055.7	37857.2	49418	50716.5	37747.6	23479.8	44673.6	25248.8	19465.9	48590.5	30109.1	33990	27899.9	28799.7	40938	27301.7	37625	44682	29277.7	25569.3	31575.3	26493.6	37841.2	28058.4
TYRAMINE_OL1_1.54_138.0913m/z	0	0	0	29297.6	0	0	0	0	0	0	0	0	0	0	0	0	0	0	0	0	0	0	0	0	0	0	0
Glycylvaline_OL1_1.59_175.1074m/z	2472.35	2722.81	1673.25	5088.89	1007.65	3619	3208.58	925.127	672.131	1615.86	954.954	980.014	3492.61	1645.47	420.066	617.848	2153.46	2090.14	4306.75	1439.75	1141.9	1155.94	1238.89	2312.26	1918.08	1003.93	1885.06
Uridine_OL1_1.61_244.0691n	294131	141590	109880	301317	64800.9	99255.8	442148	239697	134173	236889	409086	87928	230138	356618	62921.3	57160.8	283037	57730.4	61611.6	278699	261780	584479	64416.3	114604	119217	446967	32062.6
Oxidized glutathione_OL1_1.72_612.1512n	4.19047e+07	1.92115e+07	6.37896e+07	4.01958e+07	4.2678e+07	5.55207e+07	4.36998e+07	4.5492e+07	4.26539e+07	4.92301e+07	2.86166e+07	3.41234e+07	5.40518e+07	3.02091e+07	2.769e+07	4.03571e+07	2.82791e+07	6.48951e+07	6.93563e+07	4.53634e+07	5.21845e+07	5.42018e+07	4.74302e+07	6.11762e+07	3.29165e+07	4.35114e+07	6.32512e+07
Propionyl Glycine_OL1_1.74_131.0586n	11040.7	20905.3	13488.5	18461.9	19392.5	14836.2	12041.6	15863.9	10036.3	13392.3	15715	12990.4	10203.3	15638.2	10734.8	7434.39	18078.5	12429.3	20530	10716.8	8266.96	16712.8	13107.3	14515.9	16415.7	13353.9	11754.4
N-Acetylaspartylglutamic acid_OL1_1.76_305.0971m/z	35104.8	12900.7	15108.7	7658.57	29157.2	7181.01	29247.3	7032.78	4610.44	3896.91	13095.8	9512.8	4379.2	50890.9	24066.7	55599.8	31701.8	42890.7	9174.56	8308.17	6566.23	31736.9	6844.95	19946.6	33848.4	1065.89	31860.5
L-Isoleucine_OL1_1.81_131.0945n	9.71139e+06	1.23978e+07	8.14576e+06	9.87474e+06	9.6382e+06	9.83792e+06	1.04102e+07	1.00328e+07	9.29084e+06	9.85029e+06	7.56238e+06	8.13916e+06	9.86373e+06	8.27888e+06	9.1551e+06	1.10092e+07	8.67125e+06	1.00125e+07	8.15569e+06	9.36686e+06	8.00993e+06	7.83579e+06	9.77463e+06	9.27484e+06	9.06027e+06	1.04638e+07	9.32211e+06
SEBACATE_OL1_10.18_202.1201n	4204.5	3597.98	2932.79	3143.8	1700.11	2316.35	5325.37	3208.47	4642.1	2595.1	3047.38	3791.64	2699.69	2077.36	2672.48	3003.53	2396.32	2510.53	23314.9	7205.91	3378.23	3992.42	3780.75	2538.14	3183.87	3022.53	3557.03
SEBACATE_OL1_10.61_202.1204n	4767.08	3322.7	3235.85	4092.56	2876.03	2888.34	8537.05	3504.22	3174.8	4766.39	3035.78	3816.24	4434.02	3433.49	4285.72	3772.02	3402.89	2917.92	163584	37378	9118.46	5105.23	3825.54	4272.22	3985.5	3545.5	4469.64
Decanoyl-L-carnitine_OL1_11.07_315.2406n	415925	803006	506579	586943	997101	463689	363711	1.13424e+06	1.14328e+06	540570	612601	1.02966e+06	422813	799390	703755	1.01656e+06	359964	771959	377210	868045	984453	1.00135e+06	956538	819204	849219	988684	418305
Undecanedioic acid_OL1_11.18_181.1218m/z	1384.67	1492.14	1288.42	1226.96	1653.29	1454.63	2283.71	1677.92	1448.43	1286.94	1754.65	1216.87	1034.78	1386.05	1718.27	1625.81	1072.83	1076.7	1977.08	1298.91	1680.91	1903.59	1599.66	1389.86	2048.53	2732.1	1688.85
Undecanedioic acid_OL1_11.20_239.1246m/z	2375.18	1746.13	1917.43	1717.68	1546.19	1568.54	2701.11	1453.54	1592.81	2409.57	1977.3	1419	1986.97	925.325	1463.56	1660.68	1334.23	1282.07	18620.3	6226	2250.35	2840.91	1502.9	1315.66	1064.78	1296.04	1531.07
3-hydroxydodecanoyl carnitine_OL1_11.36_360.2738m/z	57886.5	61130.6	15555.5	44057.7	40833.4	41414.9	46862.7	25628	42857	16874.6	25062.2	50897.8	19182	37715.4	37854.4	43949.9	29991.8	60060.1	40726.6	24512.7	26989.8	32275.4	51429	25916.8	70444	35527.9	39398.9
Corticosterone_OL1_11.47_346.2137n	30897.5	0	1601.56	16188.6	32261.7	13494.1	12107	36905.9	13331.2	7212.2	3229.49	17629	14580.3	5012.44	23164	387.636	21699.9	69661.2	8905.3	45014.1	3567.71	5822.76	20023.5	4126.85	12984.8	9370.52	27308.3
Dodecenoylcarnitine_OL1_11.79_342.2635m/z	163190	153278	208731	178440	316993	229688	169803	303096	410632	157601	222154	362445	136910	296882	215995	233105	170316	314167	204674	225697	362377	316052	403487	358515	380891	362593	154742
Prostaglandin E2_OL1_12.14_335.2209m/z	1200.02	0	0	4155.44	227.202	0	8590.14	0	749.651	428.257	449.154	0	208.203	0	243.923	239.856	693.49	0	175.92	341.251	188.611	0	0	189.485	305.119	286.985	736.591
Dodecanoylcarnitine_OL1_12.38_343.2719n	1.33449e+06	1.50758e+06	1.6769e+06	1.03457e+06	2.24243e+06	1.56037e+06	1.17906e+06	1.92508e+06	2.4e+06	1.43351e+06	1.44147e+06	2.42997e+06	1.50599e+06	2.20636e+06	1.44883e+06	2.66383e+06	1.21307e+06	1.80533e+06	1.12201e+06	2.11993e+06	3.18569e+06	1.99352e+06	2.45139e+06	2.58206e+06	2.22943e+06	1.82985e+06	1.25559e+06
Prostaglandin F2Œ±_OL1_12.54_377.2290m/z	0	0	0	8839.57	0	0	888.812	223.441	0	0	0	0	0	0	0	0	0	0	0	0	0	237.385	266.552	0	264.688	395.189	0
Tetradecenoyl-L-carnitine_OL1_12.81_370.2948m/z	1.37981e+06	960462	1.23955e+06	834850	1.43358e+06	1.35399e+06	1.09019e+06	980321	1.72433e+06	848690	804241	1.93734e+06	932617	1.3391e+06	1.39032e+06	1.45053e+06	1.10952e+06	1.32004e+06	899012	1.06106e+06	1.92318e+06	793618	1.77772e+06	1.59314e+06	1.42968e+06	1.14301e+06	1.06596e+06
Prostaglandin B2_OL1_12.87_357.2027m/z	245.043	0	0	11504.1	0	0	1911.79	0	0	0	0	0	0	0	0	0	0	0	0	0	0	0	0	0	0	0	0
Myristoyl-L-carnitine_OL1_12.92_394.2943m/z	33989.8	7955.57	5608.66	29521.8	14726.4	11913.2	9823.91	22087.8	23424	3937.52	4635.13	24047.7	3960.14	13819.3	23334.9	7689.61	7360.3	14913.9	12307.9	19771.9	15367.7	9328.71	29036.7	10149.6	15402.6	16049.1	13733
BILIVERDIN_OL1_12.92_583.2545m/z	12299	52941.2	20530.3	72845.9	54006.8	7844.07	20038	107795	99636	34721.6	31389.4	60889.2	19835.6	33742.2	123335	38020.7	66581.1	108232	57099.4	157057	51886.8	78407.5	122810	46814.3	94139.1	132596	91556.2
7-Ketodeoxycholate_OL1_13.11_389.2675m/z	0	0	2587.5	0	0	789.065	651.438	0	443.006	0	0	374.173	0	0	3060.42	0	0	0	1410.46	0	2755.19	0	860.943	0	0	2349.61	0
Beta-Muricholic acid_OL1_13.11_408.2868n	2238.85	1378.11	39483.5	4626.01	10602.9	18765.7	15789.3	23647.1	21695.9	7397.96	11401.1	20130.2	5698.26	12588.9	21751.6	2311.12	3364.55	9601.05	33334.1	22929.6	28428.3	15142	24384.3	17429.5	19702.4	27286.7	2188.58
Palmitoleic acid_OL1_13.29_255.2312m/z	2423.42	345.958	1379.78	5583.18	812.953	2218.44	2510.26	2091.94	1164.07	1558.24	1770.14	1390.81	2643.53	380.809	1953.56	1228.46	852.106	2461.88	1815.54	1555.22	2869.88	972.623	1731.41	1791.32	1994.91	3112.25	4338.96
Myristoyl-L-carnitine_OL1_13.40_371.3032n	5.44271e+06	2.38349e+06	3.25392e+06	3.71298e+06	4.28275e+06	4.83073e+06	2.98672e+06	1.41745e+06	3.90007e+06	3.01474e+06	2.36357e+06	5.60991e+06	6.57826e+06	4.24097e+06	3.77037e+06	4.34011e+06	4.58578e+06	4.43916e+06	2.73002e+06	3.76555e+06	5.09014e+06	1.12422e+06	4.02995e+06	2.86623e+06	2.52333e+06	1.14059e+06	3.68485e+06
3-Hydroxyhexadecanoylcarnitine_OL1_13.56_416.3364m/z	283410	151687	28487.3	166012	97305	86484.4	125133	47556.3	106927	44406.7	71462.9	166906	87044.3	161244	127228	101761	85281	128757	73020	109996	98905.5	50503.8	96811.3	52959.9	59649.8	34487.7	70325.9
12,13-DiHOME_OL1_13.77_337.2342m/z	22899.2	11767.5	28342.1	35688.4	23105.7	11920.9	31855.1	63550	41355.4	19360.6	35126.2	30866.1	16898.3	12835.6	43111.9	27005.7	17152.8	14791.3	21515.4	34015	26639.4	39474.8	23294.1	14364.4	37831.5	78786.1	34538.8
Linoleyl carnitine_OL1_13.93_423.3344n	4.94525e+06	1.95543e+06	1.30641e+06	4.87052e+06	3.05558e+06	2.24728e+06	2.19012e+06	2.08709e+06	2.38131e+06	1.39198e+06	2.11927e+06	2.90618e+06	2.60885e+06	2.82349e+06	4.62671e+06	1.67512e+06	2.50099e+06	1.6987e+06	963861	4.40211e+06	2.60314e+06	611760	1.92926e+06	1.31025e+06	810557	1.41954e+06	1.92563e+06
Hexadecanoylcarnitine_OL1_14.15_399.3344n	2.6906e+07	1.36223e+07	1.07433e+07	1.81937e+07	1.50126e+07	1.63778e+07	1.25154e+07	1.21186e+07	2.44071e+07	1.49821e+07	2.01966e+07	2.59664e+07	2.37024e+07	3.12632e+07	2.59522e+07	1.78987e+07	2.52327e+07	1.28098e+07	8.37611e+06	2.7248e+07	3.35997e+07	1.1197e+07	1.72838e+07	1.45507e+07	1.14724e+07	8.27602e+06	1.6486e+07
Oleoylcarnitine_OL1_14.33_425.3501n	2.17208e+07	7.77572e+06	5.40199e+06	1.57242e+07	6.2032e+06	9.48119e+06	9.57305e+06	4.67036e+06	9.37278e+06	1.02794e+07	1.195e+07	9.36435e+06	1.75971e+07	1.48133e+07	1.52324e+07	8.12412e+06	1.31077e+07	5.30603e+06	3.78432e+06	1.24503e+07	1.45266e+07	4.61751e+06	6.86247e+06	6.33431e+06	3.77754e+06	4.10418e+06	8.43998e+06
12,13-DiHOME_OL1_14.46_337.2344m/z	505.158	431.92	332.697	1504.15	501.56	591.232	1362.97	611.713	587.774	1267.37	0	1020.1	482.261	473.19	1577.65	509.605	477.062	342.829	5970.17	2136.19	856.949	1734.8	684.318	688.782	838.398	484.907	1202.73
Octadecanoylcarnitine_OL1_14.75_427.3658n	1.2162e+07	5.4401e+06	3.72727e+06	1.07546e+07	3.62092e+06	4.75736e+06	5.87309e+06	7.24344e+06	1.19287e+07	9.04406e+06	1.1443e+07	1.12077e+07	1.03274e+07	1.62358e+07	1.61074e+07	9.48338e+06	8.83101e+06	3.88539e+06	2.74269e+06	1.35084e+07	2.28536e+07	6.40324e+06	6.54258e+06	7.07399e+06	3.78611e+06	5.21059e+06	5.96149e+06
7Œ±-hydroxy-3-oxo-4-cholestenoic acid_OL1_15.12_430.3080n	15337.7	10271.2	7754.07	16651.2	10700.3	8719.82	6238	21815.8	18669.5	8055.43	6325.6	10374.9	5034.03	11071.1	28246	6966.66	5518.53	13452.2	8978.6	21809.2	12875.2	8144.33	14625.3	10316.4	14480.5	20052.9	7616.55
Calcitriol_OL1_15.15_416.3286n	19657	3821.66	6067.42	46435.6	949.358	4612.84	33176.2	4016.11	12187.9	7519.11	1946.81	24934.3	15770.7	8414.24	10475	1407.26	29028.2	1025.86	5129.38	2802.61	16270.4	3767.27	21864.6	3923.31	4798.28	4432.86	38350.2
3-Hydroxyhexadecanoic acid_OL1_15.62_255.2313m/z	2260.63	1959.79	1480.06	1730.27	1601.51	1943.75	2602.65	1783.85	2174.64	1442.8	1978.76	1821.66	2424.39	1539.23	1305.21	1544.26	1626.15	1480.74	2540.48	1665.52	1777.18	1706.71	1707.62	2090.3	1575.4	1273.3	1737.62
3-Hydroxyhexadecanoic acid_OL1_15.82_255.2314m/z	1034.5	1049.93	1160.26	1388.91	1096.19	1119.53	1342.85	1242.45	1563.49	1490.17	1222.49	1433.27	1511.29	1469.64	1114.03	1773.98	1123.32	1527.11	1384.2	1148.29	1710.95	1345.95	1774.89	1317.22	1199.79	1503.52	970.948
11-Octadecen-9-ynoic acid_OL1_15.95_278.2241n	3156.43	4428.14	1714.77	18704	3170.73	3349.55	1624.58	6366.63	2244.52	2607.13	4054.74	2017.13	1596.97	2712.28	6109.68	4482.71	3658.63	11275.3	4336.72	9223.09	1678.47	4548.65	2820.32	2827.18	1028.94	6783.27	6162.99
EICOSAPENTAENOATE_OL1_15.95_302.2240n	29822.5	102231	44793.3	547205	43225.1	72358.1	55639	168074	118916	61110.8	116820	69171.7	55404.4	62372.8	96670.3	64816.5	39913.5	59299.3	59627.4	101609	64412	108369	82174.4	76156.5	45294.1	243476	67870.8
DOCOSAHEXAENOATE_OL1_16.25_328.2400n	398975	1.12984e+06	382823	4.7816e+06	413184	632428	507056	2.12961e+06	1.61098e+06	674162	1.08273e+06	1.08655e+06	635322	939911	1.16307e+06	502155	511152	635581	870886	1.0692e+06	933557	1.17768e+06	1.08825e+06	744614	534119	2.61975e+06	853521
7Z,10Z,13Z,16Z,19Z-Docosapentaenoic acid_OL1_16.42_330.2555n	45758.7	158073	25129.5	583872	25744.8	50046.4	50200.6	265322	120000	57753.2	124821	87767.3	66743.7	109757	110379	50056.5	51611.3	57366.9	77655.9	136526	98161.5	141455	66303.9	65932	39783.6	272060	90859.1
7-Dehydrocholesterol_OL1_16.88_385.3459m/z	7739.83	9764.11	11242.1	7887.17	4970.83	4993.61	6222.27	8968.38	7876.41	4303.26	16910	9352.63	6302.54	17852.4	20981.6	8855.8	8784.99	5662.13	9545.37	15206.8	31955.7	10291.2	3707.26	4333.17	4291.1	7775.6	4037.85
7Œ±-Hydroxy-4-cholesten-3-one_OL1_16.88_400.3336n	33572	35828.1	46576.9	43849.7	38906.5	26663.6	20297.4	28736.6	40848.9	18856.6	40847.3	49532.4	35655.4	55936.2	60969.1	41769.9	24277.2	40917.1	44004.3	61682.3	124739	29537.1	25828.3	19590.2	28962	22909.1	15055.9
7-Ketocholesterol_OL1_17.03_401.3411m/z	14889.1	85770.4	28781.5	16292.1	18475.9	8492.27	14806.3	35502.1	18072.1	10254.2	73014.2	53759.9	12001.3	44630.4	55249.1	25481.9	19523.1	8064.73	22576.7	20864.6	199612	28292.7	8583.47	8791.48	14819	35699.4	12325.2
Propionylcarnitine_OL1_2.03_218.1389m/z	721596	997688	1.09364e+06	1.45042e+06	1.95301e+06	1.40094e+06	528575	908062	622082	551309	716088	794650	588294	717551	680312	921312	701604	1.3831e+06	1.17752e+06	612827	544081	583362	914152	782272	904125	722636	763186
S-ADENOSYLHOMOCYSTEINE_OL1_2.03_384.1218n	469024	4438.92	422014	1.20561e+06	80452	2.08181e+06	915793	122582	165865	27698.6	343243	244840	842283	189747	186354	70520	82042	37894.7	1.61325e+06	64997.4	473320	18341	39183.6	160999	168802	8286.47	1.16332e+06
Glutarylcarnitine_OL1_2.16_276.1439m/z	1936.48	1419.9	1562.1	1879.37	1501.35	1715.88	1858.69	1153.42	1172.23	2784.55	902.262	995.831	2417.34	931.57	911.289	1205.93	859.421	2552.87	2370.39	1022.09	969.476	1130.49	1511.83	1120.79	1662.2	894.981	1031.22
Thymine_OL1_2.21_127.0501m/z	2969.76	2968.08	1082.31	30936.5	3595.79	1277.67	2081.95	2758.34	1492.78	2236.74	798.816	1381.38	2508.76	1769.05	1123.27	2047.67	2712.23	2815.53	1473.33	3578.97	1205.22	1372.07	1823.36	1952.74	1503.02	1672.36	5185.68
5-HYDROXYTRYPTOPHAN_OL1_2.27_220.0846n	6232.17	5640.58	2951.36	2643.83	7884.64	2017.75	3305.37	5192.55	4105.33	9711.59	4400.72	3385.7	2242.33	2800.42	2337.39	4279.31	2933.87	3403.15	5952.44	7972.99	4540.5	5212.56	4147.26	3703.25	2472.36	7925.51	3265.89
Deoxyuridine_OL1_2.32_228.0742n	5359.84	2090.84	1875.7	1618.56	2342.31	2148.91	5004.47	4480.18	7329.69	7665.3	2273.35	4060.83	6026.99	2896.5	4618.14	2289.35	3349.04	2194.51	1606.09	3659.2	10632.8	4151.37	5997.21	3392.16	4138.53	7976.27	3719.43
N-ACETYLCYSTEINE_OL1_2.40_163.0301n	4622.36	610.315	2819.72	3350.01	2998.77	14487.8	4987.32	1029.73	1126.6	1098.89	1809.51	753.143	3769.56	1496.73	627.526	1463.4	2477.6	18774	7398.72	1336.21	780.47	741.372	1821.24	4797.27	1039.4	534.856	3691.07
Leucyl-Alanine_OL1_2.40_203.1389m/z	4686.06	1881.31	2278.43	2666.3	2706.03	4355.62	1566.27	1409.96	1488.13	3280.37	1733.8	2334.32	3663.6	1860.34	2043.69	2068.14	3320.34	5901.94	5098.15	2081.61	2242.27	1776.57	2629.8	4068.78	4328.19	792.93	6186.21
4-acetamidobutanoic acid_OL1_2.42_145.0737n	3510.84	6022.33	5347.6	6920.64	4071.82	4191.58	3587.88	4021.8	5722.72	4004.06	3795.43	4603.8	4464.56	4341.59	4245.62	5835.96	4104.89	4497.4	5270.86	3536.17	4122.36	4387.38	6413.77	4917.49	5424.28	4603.91	4242.16
S-Lactoylglutathione_OL1_2.45_380.1121m/z	12295.2	126975	3608.44	24536.3	10313.9	8020.74	5294.81	9150.91	4923.29	4859.63	17948.1	8511.7	10220.8	10366.5	11934.2	3856.7	5262.55	14047.4	13062	6116.85	10217.5	13239.7	2636.12	5053.46	4382.2	3058.52	9737.58
Glutarylglycine_OL1_2.52_154.0497m/z	5848.3	19839.3	11100.6	3662.15	14799.7	2469.09	2199.23	5269.46	9446.16	10005.2	3159.63	8338.09	7970.86	3555.97	2721.36	17056.9	6095.92	15618.4	10730.5	4671.31	3882.71	3959.97	9014.25	4213.2	9116.38	4166.95	6175.14
N1-Methyl-2-pyridone-5-carboxamide_OL1_2.55_175.0477m/z	8072.09	19556	9832.62	3890.28	8125.53	1584.35	3721.1	5272.59	12784.7	10582.8	3817.64	9896.73	8176.13	4504.41	4177.19	21340.8	5262.39	10173.8	12855.2	5468.05	5941.8	6725.23	11970.5	5278.54	8377.23	6427.04	8682.05
ADENOSINE_OL1_2.55_268.1040m/z	20626.3	10853.7	51563.2	722016	16503	24025	74957.8	61947.6	48720.4	18823.2	99337.3	40584.2	33777.3	63061.4	7603.07	9965.02	9599.91	3063.81	2771.41	15598.3	21076.7	11882.5	20034.8	29373.8	36539.9	8755.4	2189.57
N1-Methyl-2-pyridone-5-carboxamide_OL1_2.58_153.0659m/z	58100	149188	94785.3	39809.9	109458	22796.1	27209.5	52231.1	93651.6	85390.2	36307.1	80748.5	71475	37661.2	32668.3	140857	53872.1	112410	89432.3	45661.4	41082.9	46986.8	89713.3	47018.1	77922.2	43720.9	59702.7
Glycyltyrosine_OL1_2.58_239.1023m/z	1622.63	1765.54	1090.31	5016.49	381.393	2566.11	2858.51	536.309	228.084	2912.28	1428.68	446.52	3462.27	946.096	545.752	547.354	1816.95	1302.52	4604.1	964.21	718.714	1640.41	478.159	1046.05	849.367	752.99	3351.88
Alanyltyrosine_OL1_2.60_253.1178m/z	2754.94	91.3617	1731.86	9312.12	1106.68	1654.41	509.339	96.7126	1270.5	2548.52	179.57	1519.01	4019.02	79.2743	1475.21	1588.96	1690.01	2932.02	3586.36	1291.11	1177.34	409.69	1685.79	2596.68	1732.32	88.7154	3686.65
Leucyl-Alanine_OL1_2.65_203.1389m/z	48239.8	2099.05	22692.8	34713.9	8023.97	11198.5	135.553	1519.75	49287.6	23079.5	3121.45	45725.5	76689.5	2100.58	118093	14638.7	10469.9	52662.1	86606.4	15186.7	35443.9	4652.98	31982.5	51911.1	64573.7	2664.57	143529
Inosine_OL1_2.65_268.0807n	5.34317e+06	4.70331e+06	3.44192e+06	5.26454e+06	2.27818e+06	3.33505e+06	8.8702e+06	7.21582e+06	3.03668e+06	4.48318e+06	8.66166e+06	3.01023e+06	4.50812e+06	1.02921e+07	1.45407e+06	2.17666e+06	6.72657e+06	1.77701e+06	1.43358e+06	7.80503e+06	5.52716e+06	8.66159e+06	3.21086e+06	3.76584e+06	5.07059e+06	9.06048e+06	4.17862e+06
Guanosine_OL1_2.65_283.0914n	592381	210087	265005	455439	155418	266416	753394	664411	236824	331312	765100	213530	334271	864659	131693	154735	546983	108467	110499	844737	629984	1.47905e+06	207221	309586	391882	1.565e+06	413296
3-METHOXYTYROSINE_OL1_2.74_212.0914m/z	896.81	821.479	676.773	637.948	656.165	989.365	1062.77	677.759	989.981	1181.66	655.369	700.097	1158.04	438.544	766.894	401.318	750.316	655.219	569.93	786.452	810.564	666.629	648.74	500.628	763.648	862.184	693.894
Arginyl-Phenylalanine_OL1_2.79_322.1871m/z	1196.47	0	928.196	4017.5	0	928.598	499.59	0	895.011	393.503	0	705.536	1512.38	0	1562.02	1605.7	154.635	1644.43	4565.8	1709.36	960.054	0	1021.56	1851.39	1851.05	0	3156.67
CYCLIC AMP_OL1_2.90_330.0594m/z	5745.46	6637.92	5328.46	3477.96	8345.04	6549.28	7669.66	4817.95	3814.63	6301.26	5691.84	4243.93	6780.98	4519.22	3397.15	5257.8	8266.48	9995.82	6275.2	4124.26	2738.1	4193.41	6238.95	6001.23	6458.12	2698.53	10174.5
DEOXYGUANOSINE_OL1_2.92_268.1035m/z	1269.44	1257.85	564.062	2244.49	1723.78	1588.5	3371.19	1460.64	1363.74	808.112	1905.6	1270.48	1113.55	1862.92	1232.7	1100.22	1857.02	1472.81	611.688	1271.11	1647.72	2899.99	1095.2	1728.52	1588.39	2093.27	1698.03
Valyl-Valine_OL1_2.95_217.1546m/z	11293	1371.61	9699.74	13856.6	6405.76	6884.53	1040.66	1177.87	6288.14	5669.58	2118.2	9548.76	10497.1	1711.92	12564.9	4992.42	6034.53	18897.1	28713.9	4332.46	7439.4	2833.71	8376.85	15933.5	15850.4	1071.51	31224.3
Glutaconic acid_OL1_3.10_130.0266n	2413.22	12060.4	963.359	8811.92	782.724	2377.97	69551.3	736.741	13022.9	59365.9	527.449	25070.3	68572.6	768.218	896.346	1402.46	151666	872.331	1531.71	1406.65	1684.02	464.977	50590.6	538.412	17508.8	757.729	232602
Œ≤-Nicotinamide adenine dinucleotide_OL1_3.15_333.5694m/z	446926	3.58064e+06	406766	226502	316675	1.16663e+06	1.78643e+06	122224	91783.2	626525	651163	157030	879591	662331	39004.1	334462	541572	1.11624e+06	186943	227633	155324	106872	192346	501471	307392	59857.7	221517
L-Phenylalanine_OL1_3.22_165.0788n	69283.4	85079.6	61523.1	83398.3	80021.4	66900.5	74937.2	97272.3	82824.5	76430.3	60615.2	65696.6	69324	74868.9	93909.9	80988.1	65812.3	84141.5	77947.9	95455.8	79005.2	71427.6	92166.4	84754.6	85573	107436	86474.6
Œ≤-Nicotinamide adenine dinucleotide_OL1_3.22_666.1330m/z	168828	1.58774e+06	146934	94617	123566	470050	724405	46047.6	29083.1	255322	247822	57551	346228	269531	8200.73	121126	205900	453754	78679.3	86494.1	52989.2	35974.8	63016	177781	114141	15777.6	87723.5
gamma-glutamylvaline_OL1_3.24_247.1281m/z	15661	12630.8	7494.73	11637.5	8979.57	7507.96	11493.2	8063.28	8772.52	18522	8988.55	7454.74	14039.6	10958.1	15449.8	8575.09	8938.41	10649.8	6915.76	10322	12907.3	13857.5	8307.67	10514.3	8924.02	14429.9	12448.4
Glycyl-Isoleucine_OL1_3.36_189.1232m/z	23325.9	4857.89	8779.39	11247.4	5265.95	32328.9	17085.3	2102.33	6302.42	7021.15	2880.71	10026	18982.7	3432.9	10202	8098.89	4991.06	20900.1	20934.1	7151.39	9956.05	3429.08	8702.05	17470.2	14701.3	1155.24	26746.7
Threoninyl-Leucine_OL1_3.41_232.1420n	38218.6	1615.09	25618.6	38070.4	25198.7	19154.2	12871.2	2304.51	19867.1	15763.2	3125.81	29281.7	28281.6	4048.4	27179.6	17509.6	16416.6	53574.6	43916.5	17693.3	15677	3896.74	27287.8	33610.5	34777.1	711.825	55183.8
Adipoyl-L-carnitine_OL1_3.41_290.1594m/z	1686.09	2977.96	2072.1	1915.46	5083.98	2675.72	1244.5	2189.17	1339.69	2873.92	1412.08	1741.02	2336.23	1632.84	319.258	1560.07	2581.88	5363.7	3178.39	1953.21	1496.7	1701.3	2253.26	2131.85	2602.55	1607.21	2054.03
Alanyl-Leucine_OL1_3.54_203.1390m/z	5778.52	685.589	8806.89	21709.3	5425.58	3697.07	561.081	435.922	6858.62	9134.46	1139.46	8509.51	14273.8	931.253	9061.57	5895.86	6005.9	13773.8	20083.5	2466.67	5656.12	1117.75	7126.92	13122.7	13342.7	1011.75	28407.3
5'-DEOXYADENOSINE_OL1_3.57_252.1086m/z	637.337	402.953	2181.2	669.777	1667.91	2932.12	1340.93	1375.24	991.821	1632.25	1286.42	957.133	1580.88	1316.54	430.08	1301.32	1051.13	1909.25	1333.7	788.741	1089.69	1443.89	1204.22	1480.35	1485.97	587.703	1306.26
Glycylleucine_OL1_3.59_189.1231m/z	9600.06	11828	7820.08	28887.7	5186.48	17918	13408.2	3984.88	3141.31	16551.5	7679.37	3247.45	20200.3	4875.29	3638.43	5983.7	11850.6	6873.96	23161.5	4965.66	6113.65	8664.32	4147.06	6439.21	5507.96	3770.49	17307.6
Thymidine_OL1_3.62_242.0895n	29529.6	17329.8	8584.18	1730.73	10769.8	2472.29	25042.2	45118.6	58475.1	33230.1	22349.1	31088.9	21058	31846.2	33041.1	12579.3	16639.6	4774.11	4151.79	33079	71928.8	45864.4	39200.8	24818.4	19217.9	57653.6	18441
Isobutyryl-L-carnitine_OL1_3.64_231.1468n	1.02585e+07	1.40998e+07	1.69405e+07	1.12775e+07	2.32648e+07	2.50268e+07	1.18897e+07	1.46255e+07	1.12955e+07	1.13979e+07	1.35616e+07	1.38267e+07	1.2797e+07	1.33963e+07	8.50087e+06	1.20713e+07	1.58558e+07	2.48208e+07	1.48726e+07	8.13418e+06	1.02743e+07	1.1722e+07	1.42515e+07	1.56896e+07	1.58522e+07	9.14174e+06	1.45773e+07
Threoninyl-Leucine_OL1_3.68_233.1500m/z	16715.3	35.3828	30328.7	34877.6	21042.8	5889.53	52.8639	313.261	23084.4	21368.3	2165.3	35487.3	23679.2	998.126	28377.2	17215.4	11584.3	40127.6	47182.4	12987.4	15691.8	2251.15	15193.9	40016.8	35616.6	343.256	57134.3
3-Hydroxyisovaleric acid_OL1_3.76_118.0628n	1810.41	2215	3440.77	1582.78	5439.1	1966	2139.94	6403.1	3341.09	2935.5	2191.64	3519.83	2572.91	2163.6	2325.6	2244.45	2163.27	5338.73	2859.97	5413.37	2639.96	2510.28	3694.6	2961.06	3336.77	3703.21	2289.54
Dimethylmalonic acid_OL1_3.76_132.0423n	13708.5	38052.6	19609.2	33150.3	29742.4	23969.2	37101	25867.3	28080.9	39713.7	19516.1	24359.1	34061.7	29340.7	31604.1	26211.4	32252.2	29877.3	27099.6	26056.1	43450.2	29652	43344.4	32055.9	29783.2	51980.5	30841.2
Valyl-Methionine_OL1_3.82_249.1266m/z	4359.87	162.802	44099.2	29316.9	1199.31	2802.9	342.283	541.777	27271.9	7783.12	724.469	55837.4	27274.6	547.831	49006.4	12116.5	2454.28	48229.1	94709.7	4225.8	13754.2	332.628	19171.5	37138.4	71914.3	709.426	77861.4
1-METHYLADENOSINE_OL1_3.84_282.1193m/z	10787.7	1371.78	5754.16	11849.4	4490.69	4169.47	8568.39	6765.02	7376.2	2458.63	8392.51	6343.77	5041.65	5736.58	2660.94	2968.45	1752	1842.59	3482.06	3033.16	9653.12	6520.15	4945.48	6691.64	4715.17	5221.9	937.867
Tiglylcarnitine_OL1_4.15_244.1538m/z	3457.78	1698.25	2347.19	3147.37	3164.72	3667.25	1398.58	1701.52	2234.15	1292.98	1524.54	2637.34	1659.04	1784.34	1208.72	1734.34	2463.46	3396.38	5470.64	2068.09	1418.63	1633.39	2808.91	1802.56	3129.37	1360.09	1795.4
5-Methyltetrahydrofolic acid_OL1_4.28_460.1942m/z	3256.6	2389.56	2899.77	3896.55	1353.4	3041.84	4452.9	1487.71	1126.8	1989.92	1870.95	1191.81	3834.42	1930.77	2006.28	1348.51	5109.93	2347.88	4735.4	1337.03	1258.54	1815.88	1603.23	2161.74	2672.84	1610.86	5515.08
L-beta-aspartyl-L-leucine_OL1_4.31_247.1285m/z	4622.51	4186.37	6131.67	4609.87	5776.15	5930.69	5066.8	4169.83	3201.6	3923.02	3749.99	3672.29	4754.05	3406.59	4713.9	3876.49	5056.98	6160.36	6430.6	4461.93	2149.47	3411.34	3732.98	4665.33	3662.82	2815.55	5125.99
METHYGLUTARATE_OL1_4.33_146.0577n	2065.2	1945.68	1803.34	3740.41	1560.17	1029.36	129110	1627.23	2236.33	1996.17	1678.09	2268.74	2481.24	1600.44	1145.74	2011	1407.02	1928.92	2735.41	1575.72	2102.48	2243.15	1545.3	1313.02	1309.43	1902.01	2571.18
Tiglylcarnitine_OL1_4.56_244.1538m/z	6011.19	4026.03	4328.36	7608.13	6682.25	5401.6	4012.83	4798.23	2874.99	5899.1	2961.33	3411.38	5724.4	2852.47	3026.91	4207.2	3084.98	4798.98	2790.27	3006.8	2400.09	2601	3637.89	3441.4	4671.25	3401.4	3165.86
N-ACETYLMETHIONINE_OL1_4.74_191.0613n	5022.7	8365.68	10707	23724.3	8792.46	13582.8	5962.27	6232.19	1947.92	9443.99	6978.02	2637.06	7306.34	6017.79	4010.63	1770.99	8957.76	9411.51	26849.8	4500.27	4350.72	9492.89	3936.33	8439.32	6104.4	7427.01	9648.66
2-Methylbutyrylglycine_OL1_4.84_160.0966m/z	962.324	2742.08	1535	2045.1	1806.29	1146.5	1133.95	1584.47	1888.08	1981.54	1119.74	1724.9	1566.45	1008.2	1505.82	2526.54	995.294	1965.71	1196.77	1417.38	1950.21	1232.26	2280.82	964.469	1676.26	1809.42	1091.78
N-acetyl-tyrosine_OL1_4.84_224.0913m/z	1341.19	3096.39	2025.56	2256.08	2284.62	1942.15	1239.37	3026.45	2113.46	1535.88	1830.61	1482.1	1712.85	2374.9	2375.53	3144.59	1363.1	2118.29	1323.99	2621.64	3412.29	2688.9	2041.89	3065.4	1652.43	2159.87	1497.79
N-acetyl-tyrosine_OL1_4.87_246.0731m/z	76.8801	1054.77	351.357	384.821	752.016	379.664	0	733.643	545.209	339.638	451.112	152.369	0	707.987	329.288	1104.2	92.9268	427.385	95.8636	467.727	1043.21	679.36	486.885	677.645	443.544	395.271	131.8
Gamma-glutamylleucine_OL1_4.90_261.1440m/z	8222.63	7441.88	3873.91	6028.91	4636.45	4324.07	5135.26	4725.94	6626.11	10621.5	3671.81	4396.94	8588.3	4698.46	6888.57	5852.96	4715.75	4899.15	3460.1	4976.54	7762.62	5209.86	6893.95	4757.35	4396.27	7881.33	5606.46
N-Acetylvaline_OL1_4.92_182.0784m/z	2181.75	2713.42	1562.79	2056.33	1686.39	1763.51	1329.79	1694.55	2446.11	1980	1722.56	2414.3	1837.54	2172.65	2011.34	2141.18	1878.13	2061	2063.58	1952.84	2058.55	1698.42	2389.68	1851.99	2970.81	2198	2058.76
5-HYDROXYINDOLEACETATE_OL1_4.92_192.0650m/z	417.93	930.257	996.873	1885.36	2998.36	737.224	802.06	551.927	722.768	718.153	528.466	679.401	531.271	672.937	629.993	1429.42	314.852	1250.64	1156.58	726.991	548.92	527.757	1004.21	745.073	596.359	677.213	633.647
Valerylcarnitine_OL1_4.92_246.1699m/z	423348	655294	570625	615792	1.02175e+06	711037	320066	848645	418539	390413	544565	429598	413373	675349	423462	701574	393491	1.126e+06	585550	494063	336501	565714	636948	741899	591463	480442	380577
METHYLTHIOADENOSINE_OL1_4.92_298.0967m/z	498696	6496.69	466199	606913	290250	795210	333672	478958	375229	445516	252299	343908	592213	361506	312000	533635	261781	554548	351696	404797	432455	412874	516120	732738	436352	297329	528085
Gamma-glutamylleucine_OL1_5.10_261.1440m/z	33715.4	40274.8	16220.1	34568.3	20317.1	20400	25959	24516.4	27896.2	38553.9	20786.2	25418.5	37827.8	25988.8	40276.9	29586.7	20367.2	22438.9	14531.4	24459.3	29538.7	31106.9	30797	25866	19294.2	43544.2	23340.7
Valerylglycine_OL1_5.25_160.0966m/z	325.757	623.747	402.307	295.354	318.742	278.718	429.22	456.632	388.207	445.982	471.256	521.38	377.632	320.457	406.593	563.958	208.674	555.431	202.048	496.115	446.993	393.804	761.135	172.176	419.524	307.145	258.782
Hippuric acid_OL1_5.30_179.0582n	30054	63514.7	16203.6	17179	14055	9859.77	6984.54	32315.6	68610.8	40226.5	34274.8	48297.8	28142.4	34601	31410.4	50547.8	11306.9	15217.5	26926.6	30498	45447.9	49372.1	69692.1	41511.4	41004.4	42146.7	16675.9
SALICYLAMIDE_OL1_5.41_138.0548m/z	1418.05	1039.1	1031.95	1676.81	1896.06	1462.16	1152.08	774.44	648.939	765.252	855.698	912.912	1521.06	916.719	727.447	1178.7	1234.98	1221.46	1215.19	491.114	771.315	780.446	982.545	1130.06	1214.17	990.996	1401.45
KYNURENATE_OL1_5.49_190.0494m/z	382.05	1529.09	410.013	4075.01	531.467	104.535	226.737	1343.87	970.621	1245.11	839.577	677.296	895.138	840.475	760.846	865.019	245.928	732.119	575.679	1023.1	920.343	1321.55	1390.22	857.247	677.636	1033.22	273.997
Isoleucyl-Leucine_OL1_5.88_245.1856m/z	9362.84	426.217	38893.8	23975	12248.7	7641.23	479.951	1260.89	14256.3	23933.3	5911.58	25042.4	20918.7	2174.16	19936.7	18661.2	14374.7	32306.3	56172.7	11821.6	18984	6455.51	19459.2	35821.4	36126.4	1272.26	32180.2
Phenylacetylglycine_OL1_5.93_193.0738n	40088.4	39082.1	90345.2	9235.9	15847	12051.7	15340.7	29284.1	93708.6	37075	22415.7	87334.9	28439.7	18221.8	16161.3	37055.1	9524.02	12058.1	53952.7	23768.3	30757.4	30286.3	95488.5	22221.4	72788.3	22812.9	11090.6
Biotin_OL1_6.20_245.0949m/z	658.524	446.642	1646.04	666.067	1284.08	1352.32	726.032	806.618	758.14	1131.75	690.868	477.224	972.064	502.658	395.608	706.617	748.188	1300.66	1358.02	603.737	632.571	380.252	425.794	805.148	866.202	766.793	547.964
Isoleucyl-Leucine_OL1_6.23_245.1855m/z	2168.02	305.771	24312.5	28969.6	5730.15	3305.19	300.073	1057.79	10619.5	22561.4	1602.65	15686.9	14970.6	1089.46	14636.9	9913.78	12753.1	23126	47029.6	5434.27	8474.13	2963.22	9430.45	22513.1	24558.1	1040.97	33169.6
DL-2-Aminocaprylic acid_OL1_6.35_160.1331m/z	14240.5	6039.81	9047.54	8179.29	12596.3	12947.5	9653.1	19413.6	8876.98	8953.14	5036.54	9394.59	9132.05	4567.62	10258.6	5696.69	10848.6	13425.9	8771.17	17895.1	10910	5317.99	11508.8	6934.65	11181	11639.6	10453.4
3-Oxindole-3-acetate_OL1_6.38_192.0651m/z	113.275	824.044	176.565	340.232	366.915	162.72	45.3613	199.376	1268.38	622.557	469.853	412.226	302.152	347.822	701.366	598.549	228.234	395.441	231.233	322.954	528.682	474.503	1029.88	588.711	444.566	1014.34	307.343
Hexanoylcarnitine_OL1_6.51_259.1784n	594794	625992	408415	459590	1.38461e+06	1.03222e+06	353459	948983	413149	243436	361863	571362	293946	541992	282509	483704	482172	1.6579e+06	582232	480612	223176	303177	531488	597990	686647	360293	461225
1,3-Dihydro-(2H)-indol-2-one_OL1_6.69_134.0599m/z	155.71	58.0166	0	386.374	359.42	315.819	557.445	56.9587	61.5445	497.461	0	102.709	566.1	30.8596	29.5498	78.9979	95.5798	656.542	63.3883	25.0156	160.866	0	0	0	31.4705	50.9495	108.666
N-Acetylisoleucine_OL1_6.69_173.1049n	1179.79	1380.26	845.457	2051.02	1086.24	953.159	1185.66	1100.73	1431.38	1263.59	898.315	1057.96	1034.66	1130.33	1381.14	1219.43	937.855	1169.59	760.713	990.253	1127.1	1050.7	1227.79	1258.71	1195.6	1436.61	1233.9
Quinoline-4,8-diol_OL1_6.74_161.0476n	469.299	673.056	205.581	11804.6	294.362	98.7129	141.002	2008.45	6101.51	768.212	344.936	1969.35	707.072	810.08	972.344	905.607	778.355	129.489	126.561	1164.67	1972.91	1223.17	2419.34	1249.56	1846.47	1702.47	1054.73
N-ACETYLLEUCINE_OL1_6.95_173.1050n	3014.23	6359.31	2833.68	3782.58	2651.75	2597.74	2185.93	2543.78	3267.15	2577.77	3139.76	2643.88	2618.81	3147.28	3628.81	4647.1	1907.08	3040.97	1888.05	3450.05	3404.48	4758.18	4057.63	3706.69	2420.58	3967	2732.01
Indolelactic acid_OL1_7.10_205.0739n	46044.9	58487	28894.7	37834.9	15712.9	17364.8	28891.2	66624.6	84277	100413	40216.1	52729.3	67282.8	47164.7	58403.4	41614.9	21623.3	16100.9	16495.1	41510.3	101394	67044.9	78693.7	55392	42205.7	96372.1	26430.1
N-ACETYLPHENYLALANINE_OL1_7.26_207.0894n	5195.91	18163.6	8358.04	7525.02	8964	5272.72	3179.15	10501.9	17392.6	6218.06	8402.51	10833.8	5332.79	8887.98	13122	17363.4	3333.82	6645.48	4512	9150.85	10480.8	12856.2	15370.6	11367.1	9913.75	17484.3	4329.29
Indole-3-aldehyde_OL1_7.34_146.0599m/z	2644.6	2476.97	2161.1	3224.92	2285.37	1480.75	1727.9	2750.1	7418.13	5518.08	1470.92	4901.84	3160.65	1787.14	3776.65	6456.94	1595.05	3223.93	1587.28	3944.47	6179.95	2739.92	7243.38	4159.44	4315.86	6065.95	2157.58
Hexanoyl Glycine_OL1_7.34_173.1050n	2516.82	1647.85	1436.21	605.674	1234.81	1030.73	1437.71	1369.94	2476.36	2033.26	655.305	2739.07	2117.82	959.921	1092.41	1202.44	1784.1	1294.88	1330.29	1404.24	2116.73	703.598	2541.21	905.157	2297.19	1069.89	2190.66
N-Acetyl-DL-tryptophan_OL1_7.36_246.0999n	4716.71	10333.4	5066.05	6186.54	5879.07	3091.17	3518.07	8344.27	10445.8	9021.11	7397.14	7111.56	7401	7605.43	8555.18	9506.57	2804.13	6509.19	4670.99	7457.65	8838.07	10266	10073.5	11147	6054.8	7994.32	4027.88
SUBERATE_OL1_7.56_174.0890n	9738.24	7550.35	7408.09	8976.57	6209.35	6254.16	77780.8	6979.74	9918.5	7908.97	7525.77	8030.61	7453.54	6893.79	7868.86	7785.59	5589.58	7305.3	42026.4	16980.3	9623.56	8329.04	8742.1	7222.31	7140.04	8682.98	8078.68
INDOLE-3-ACETATE_OL1_7.74_175.0630n	2173.75	4237.6	4107.88	6255.22	2869.13	1361.26	1348.02	4126.95	4158.96	3934.04	2278.28	2808.75	3382.01	2973.66	3705.41	3248.24	1298.99	2676.5	3764.28	3588.8	3910.44	3767.31	3692.96	3329.89	2420.99	2868.2	1745.6
Octenoyl-L-carnitine_OL1_8.51_286.2008m/z	2905.73	1742.89	204.508	669.836	1994.17	1234.22	361.042	1121.53	1637.27	344.846	233.118	1801.62	348.138	1268.55	816.988	1080.75	458.444	2691.18	726.92	950.456	383.787	414.092	1974.51	1224.71	1710.95	904.972	980.094
3-indolepropionate_OL1_8.88_189.0789n	55606.8	90686.7	90719.3	38979.6	47440.3	24792.9	16722.2	226729	106128	96452.8	155874	64262.9	70750.5	195069	140909	66730.1	58531.4	57645	79530	196974	90024.7	247256	89555.9	233911	51476.7	154359	75998
Indoleacrylic acid_OL1_8.96_187.0631n	3544.34	3503.94	5111.22	3143.06	2690.4	1619.03	1952.06	11592.4	6932.82	3635.65	10710.1	4348.71	2914.75	13418.1	5711.19	2879.84	3927.97	3222.99	5352.71	9631.96	4257.98	17257.7	5691.66	15247.2	4239.94	5666.57	4348.94
AZELATE_OL1_8.96_188.1045n	25633.3	20705.3	16176.3	23161.8	13508	13962.4	70675.4	16200.8	22707.8	34103.1	17599	18147.5	25910.8	13770.5	21393	18872.7	13614.1	15160.3	318971	96642	31181.3	25852.6	22882.4	15025.3	20133.6	20815.8	17237.3
LUMICHROME_OL1_9.04_242.0798n	49455.4	9142.71	7529.34	25526.5	5305.84	15390.4	14613.3	5764.29	6994.05	33324.1	11494.5	9671.99	13353.3	6091.36	9584.54	5002.28	3921.71	11066.2	52342.5	13767.8	11978.6	8485.2	7693.33	8711.14	5958	5278.98	5866.65
L-Octanoylcarnitine_OL1_9.19_288.2168m/z	242621	383302	219683	226007	635799	384351	189149	511767	419832	162774	216018	353570	166300	307304	245599	380980	180613	552730	273894	331229	222055	260147	436579	364038	416837	341445	195393
AZELATE_OL1_9.42_188.1045n	2459.64	2044.06	1550.06	1952.66	1564.75	1861.56	4529.47	2103.45	2685.81	1579.01	1870.36	2315.81	2350.04	1871.62	2687.65	2422.17	1749.49	2079.89	26074.8	6733.35	3646.87	1895.44	2396.46	2133.28	1891.67	1884.08	2089.38
3-hydroxyoctanoic acid_OL1_9.62_183.0988m/z	1371.98	684.531	929.436	835.259	1917.64	1061.33	1398.1	1799.54	1560.24	1104.68	829.58	1206.51	769.981	898.936	1320.7	1274.4	1156.19	2387.23	4183.22	3304.75	1673.55	761.805	1444.58	990.282	1208.04	1312.1	1494.03
Glycine_OL2a_0.61_76.0393	30050000	7698000	10480000	7684000	31060000	13910000	27090000	26630000	24890000	18720000	9485000	9514000	40790000	5791000	4103000	9212000	30050000	15140000	17440000	18750000	30050000	4975000	10910000	25610000	5782000	20450000	44980000
SPERMIDINE_OL2a_0.45_73.5862m/z	1184.99	3135.08	65.0633	441.042	1114.51	834.698	582.191	312.13	612.896	94.3882	90.4149	1256.38	596.982	207.058	3108.31	800.404	225.242	1228.05	242.592	116.359	0	106.493	1325.39	56.5587	2315.23	815.394	563.643
Arginine_OL2a_0.59_174.1116n	0	20182.3	2594.33	898.17	0	691.324	397.616	996.855	2003.16	1552.52	2244.27	0	0	20164.4	32697.8	1190.44	0	223.883	656.044	0	2094.04	12485.5	191.432	0	14913.9	2742.95	1360.62
FRUCTOSE_OL2a_0.59_219.0263m/z	26369.1	56275.4	27394.9	26607.3	22952	25253.9	20168.9	53776	58435.3	15549.5	13186.6	19981.8	33984.3	51234.7	58337.6	13176.8	36470.8	26825.9	16326.3	15730.7	43820.3	27535.9	33160.9	24254	42230	25372.2	42063.5
PHOSPHORYLCHOLINE_OL2a_0.59_228.0366m/z	0	7361.18	0	0	0	0	2335.95	3584	5270.6	0	0	0	0	3591.59	8310.55	0	0	0	0	1025.75	2407.28	214.396	1619.55	0	792.016	2534.08	669.007
Taurine_OL2a_0.61_125.0145n	790222	665657	453463	750953	645537	430452	595969	621881	466293	593389	507492	649463	616848	465542	520025	621102	582608	687778	590835	736071	322927	508790	765099	752290	446278	464747	597997
L-Asparagine_OL2a_0.61_132.0533n	32934	10504.2	12136.1	17850.8	19765.8	25879.8	27908.4	24067.7	24695.4	21299.6	6882.4	21481.3	40322.4	7905.09	8259.52	16050.7	29828.1	19258.1	15617.3	21200.3	21670.9	7824.83	23417.2	24710.1	8400.79	14838.7	24063.1
Taurine_OL2a_0.61_169.9857m/z	59790.8	77028.6	2304.88	9593.33	9311.83	2801.86	78228.6	104597	118064	25036.6	4059.23	53064.8	58066.1	60672.6	93537.2	6492.25	40390.7	7184.62	5514.86	85930.6	93078.1	29316.6	95220.4	47813.5	25056.9	114736	81509.1
PHOSPHORYLCHOLINE_OL2a_0.61_183.0659n	224101	142270	60400.9	133599	256584	159726	237832	510431	344369	140515	51268.6	279559	258083	80996	118061	106813	200988	190778	127292	232491	199534	82228.2	369864	249656	68809.1	211318	244842
Alanyl-Glycine_OL2a_0.61_191.0398m/z	3631.7	5216.99	0	0	0	0	10543.4	5423.86	13789.6	1702.61	0	5033.22	3072.22	2475.3	5750.64	0	2403.35	0	0	5170.43	18179.1	921.711	8594.62	3659.67	192.993	11899.9	5795.7
MANNOSE_OL2a_0.61_203.0525m/z	76049.4	33229.1	7024.78	24797.8	17071.6	14289.3	76427.2	90386.9	122554	23901.7	6442.74	60544.9	72072.3	29650.7	56179.4	15662.5	57385.6	20767.7	10016.1	55212.4	105398	29016.8	75611.6	53007.5	13835.6	73962.7	67733.2
L-2,4-diaminobutyric acid_OL2a_0.63_101.0708m/z	4705.94	3787.01	6530	3865.52	3582.04	6838.06	2716.01	2824.53	2816.09	3521.07	2889.84	3842.59	4352.24	2993.89	1777.14	3637.76	5064.04	4057.32	6775.31	3392.78	2611.46	2746.35	4630.19	3882.77	4996.1	2100.76	4673.42
Hypotaurine_OL2a_0.63_110.0268m/z	16307.3	16998	25564.1	13115.1	22131.6	53503.8	12741.8	3700.54	4485.63	13233.6	10402.9	9859.39	15818.6	9324.97	5740.2	23496.5	23181.9	24996.9	21290.8	2576.45	9086.19	4665.47	10396.7	9688.78	14006.6	6455.69	16861.4
1-Deoxy-D-glucitol_OL2a_0.63_184.1182m/z	12613.8	8266.47	9052.67	17513.2	17633.5	10500	11455.1	12042.5	8367.9	9396.17	6734.36	8459.05	9289.74	2600.89	1700.75	7485.98	13468.8	10754.6	18907	10461.3	5365.28	9479.44	17780.5	15281.1	5551.07	9654.47	5013.87
N(6)-Methyllysine_OL2a_0.65_193.1543m/z	54171.4	68307.4	36740.3	36324.6	15039.2	20037.9	31973.1	12552.2	27773.7	64279.8	16047.3	27556.3	43432.3	13011.8	21381.1	46956.4	17505.5	7355.02	15221.7	14580.2	35638	37477.6	25573.3	21512	28691.2	40313.1	38618.2
Betaine_OL2a_0.66_117.0788n	1.22695e+06	710740	811610	1.36251e+06	778192	1.13096e+06	699149	597092	1.04005e+06	901866	550573	955966	1.14579e+06	628902	910467	777244	666293	760129	674048	586609	1.12596e+06	736786	1.00736e+06	660809	1.02725e+06	896528	821056
DEOXYRIBOSE_OL2a_0.66_173.0207m/z	25067	41426.5	38754.3	24169.6	52842.9	23509.3	25617.4	31356.2	18288.9	27157.8	32135.1	34129.1	33796.6	25424.8	15177.2	31171.2	31312.3	37870.4	19210.7	28233.6	19314.5	23907.8	24567.2	36330.6	21393.1	11820.5	25316.4
Arginine_OL2a_0.66_219.0829m/z	0	2000.2	401.056	0	0	0	534.228	1643.27	0	2643.34	1132.04	372.543	2342.51	976.106	0	645.29	0	1435.44	761.689	626.059	0	647.063	0	381.851	1088.34	0	1110.1
Ala-Ala-Ala_OL2a_0.68_249.1552m/z	241525	71084.7	115579	221575	91396.6	182640	140246	107711	267090	108649	68784.8	144007	236347	106783	220315	110762	145059	86257.6	82723.2	101826	243653	104438	201925	106981	129036	156302	149378
DEOXYRIBOSE_OL2a_0.70_269.1238m/z	15095.9	24240.2	30584.7	5352.41	18521.1	11628.9	12870.3	19590.6	21192.2	14690.4	12716.1	27998.5	9868.68	20122.8	13755.7	17391	17935.8	21036.2	17711.6	12247.4	16121	25290.6	26407.7	19613.8	29015.4	11728.4	18417.4
N2-gamma-Glutamylglutamine_OL2a_0.72_276.1185m/z	66024.3	32624.4	37317.6	73628.7	34640.3	55396.9	46884.2	42819.2	23719.3	116145	39969.1	26342.5	55242.6	42740.6	15505	27438	47006.6	25837.8	26113.6	29471.6	39303	50823.3	29868.7	30541.6	41011.4	70847.4	42841.3
DL-Homocysteine_OL2a_0.74_136.0426m/z	4147.18	1320.22	4181.5	1133.23	16178.5	14555.9	1980.09	6877.77	4540.32	4330.63	7912.82	957.526	4394.03	8063.39	598.819	3344.45	30516.2	18868.7	4597.91	2315.24	1887.83	9378.86	2741.81	4059.64	2214.68	2363.26	3714.13
Methylimidazoleacetic acid_OL2a_0.74_141.0657m/z	1593.84	3425.03	16739	1043.7	4199.41	2062.09	5417.72	2123.28	4660.03	4484.71	2905.33	3459.05	4649.87	3630.99	2398.9	4551.26	2977.69	2662.19	13612.5	1989.84	1715.94	3886.11	3403.06	3079.78	6175.78	2894.16	2981.05
N-Acetylglycine_OL2a_0.74_150.0763m/z	0	0	0	448.549	0	0	0	0	0	0	0	0	0	0	0	0	0	0	0	0	534.015	0	0	0	0	1256.32	0
Alanyl-Alanine_OL2a_0.74_161.0919m/z	14709	5172.26	17379.5	12818.3	10965	14960.2	5496.57	12663.8	14543.4	4183.52	9852.84	12351.6	7019.77	5856.16	7633.06	6136.74	5386.71	12388.6	19146.5	10867	10336.2	7626.66	14131.5	11176	12445.3	8877.9	6147.85
Prolylglycine_OL2a_0.74_172.0844n	14109.9	9499.02	25447.4	16624.3	11135.1	16873	11260.7	14609	13548.6	16305.4	12532.4	15980.5	17988.6	8233.88	9237.91	11290.9	10082.2	14424.5	18820	11912.2	15633.6	7655.45	15126.2	14674	16391.1	10168.9	15716.2
N-Acetylglucosamine_OL2a_0.74_222.0967m/z	2269.15	4023.72	2540.69	4609.98	3087.47	2046.69	2426.91	5640.66	1648.33	3982.94	4702.96	2538.57	1158.34	7080.97	1824.33	2587.43	3353.05	2355.17	987.168	3801.56	2854.7	8282.57	2668.1	3337.05	4821.88	8581.01	2082.29
glutamyl-valine_OL2a_0.74_229.1178m/z	28003.7	2051.12	1167.34	13656.4	1812.94	10790.4	5873.86	2619.66	4248.57	3291.48	757.415	2274.78	7177.66	2637.24	10461.6	1473.07	1694.18	5145.92	12199.6	7317.16	2948.46	2926.79	3423.81	2097.19	3396.65	4029.32	5635.1
D-Ribose-5-phosphate_OL2a_0.74_263.0522m/z	25952.6	21600.7	20497.1	4885.12	24756.2	14304.8	7228.79	20779.1	20085.9	6078.62	27816.9	12473.3	19038.6	12774.4	13253.3	22973	23055.9	30517.3	25312.2	16902.6	21264.5	9139.77	17772.9	31675.9	11003.1	12789.5	31588.1
Œ≤-Nicotinamide mononucleotide_OL2a_0.74_335.0634m/z	33533.3	12063.9	7646.34	6260.08	50853.1	52862.5	28843.8	19581.6	9699.85	33112.8	19974.3	4120.06	22149.5	57501.6	5723.58	12795.4	25476.9	28829.1	19225.9	8443.97	5321.41	75027	9154.2	10318.2	22105.9	43614.2	15121.8
Proline betaine_OL2a_0.76_144.1018m/z	47286.6	23576.5	32286.9	29792.2	33820.3	37753.6	31479.5	26373.8	87379.4	62070.5	19294.5	37407.6	33857.9	48448	32392.6	19402.5	25290.3	21668.8	40992.4	20492.7	36691.6	68292.9	47106.6	24664	64330.7	51893.9	26700.2
N-Methyl-L-proline_OL2a_0.76_147.1125m/z	1783.91	980.724	1812.34	2629.63	682.724	1871.64	836.467	1196.09	1943.2	1908.5	1696.09	1459.02	2333.91	1524.58	1721.53	778.853	904.506	1495.71	2051.2	1982.94	2932.59	1461.93	1922.98	2443.52	1052.32	2631.26	2497.33
Ureidosuccinic acid_OL2a_0.76_177.0502m/z	3620.74	3159.11	5930.2	1731.86	3214.91	7968.09	3310.74	4166.73	3206.5	1047.27	1690.3	3436.08	1275.15	5921.3	2797.7	6033.01	2259.03	6564.28	2352.23	3818.27	2632.01	5369.61	4502.81	6738.4	4807.46	5829.88	2374.14
N-alpha-Acetyl-L-lysine_OL2a_0.76_189.1230m/z	1963.44	796.218	1200.64	76433.6	5547.97	4233.12	1870.69	1848.87	2645.83	2430.41	1118.8	780.774	3143.76	2603.37	1152.83	1155.35	3053.7	2692.77	3724.38	627.352	806.395	3061.76	1563.76	856.84	2074.05	1373.55	1953.89
Glycyl-Glutamate_OL2a_0.76_205.0817m/z	3452.6	647.389	538.262	1658.07	1514.49	1591.36	352.589	274.162	814.345	1463.54	570.541	184.167	3410.62	1222.34	1493.34	758.993	950.881	607.184	2509.3	715.518	473.245	1787.12	211.243	1304.33	360.244	696.531	1419.85
Creatinine_OL2a_0.76_249.1075m/z	4202.97	2987.11	3845.93	3036.91	4782.9	6444.63	3279.34	2415.5	2854.6	3851.4	2996.82	1598.27	4916.59	2631.74	2332.54	3400.96	1394.12	4171.75	3655.49	3372.17	3240.5	3361.51	2388.67	2830.52	2984.18	3394.05	4211.57
5-AMINOLEVULINATE_OL2a_0.79_132.0655m/z	554.346	2006.23	775.67	1545.07	322.351	612.431	1063.09	425.15	2764.28	342.995	390.722	8038.34	726.323	385.486	47426.1	1304.04	136.942	538.459	762.679	852.207	977.836	316.176	3481.77	245.596	11287.5	2200.83	1166.66
2-Hydroxyglutaric acid_OL2a_0.79_186.9999m/z	1124.66	0	1767.2	6146.08	2148.05	112.225	992.509	1171.99	3268.14	3203.84	218.471	2697.85	691.935	1274.72	4280.7	2651.57	358.576	1095.03	2387.37	1943.85	3376.26	2523.18	1699.43	3594.67	1003.37	792.811	2332.49
Gamma-glutamylglutamate_OL2a_0.79_277.1024m/z	15365.2	14745.6	18110.7	50050.7	12122.7	39706.8	32754.1	9397.26	9113.71	40882.6	17980.5	11185.3	31184.2	15937.5	5073.74	15095.3	24123.8	13140.2	14255.9	11041.3	18502.2	23984.7	12495.7	14948.5	12439	17703.3	23053
D-Erythrose-4-phosphate_OL2a_0.81_201.0158m/z	3321.16	71969.8	10068.5	7676.42	13120.7	4135.28	6236.02	22544.8	4874.55	8938.27	30027.3	7787.65	3720.06	28177.6	2543.54	14636.8	17837.7	13725.6	5647.83	9191.34	7159.15	26929	9103.9	12532	8869.07	38307.6	7561.24
D-Erythrose-4-phosphate_OL2a_0.81_222.9975m/z	603.015	8385.87	258.832	440.749	308.998	0	635.609	3011.64	404.619	769.297	2117.61	0	299.194	993.926	508.872	869.319	2213.95	676.081	201.809	1005.7	322.853	3473.12	1143.52	1458.13	0	4883.28	295.508
Adenine_OL2a_0.81_293.0973m/z	0	0	0	0	0	0	0	0	0	0	0	0	0	0	0	0	0	0	12296.7	1922.54	0	0	0	0	0	0	0
alpha-ketoglutarate_OL2a_0.83_129.0181m/z	39407.4	54345.4	26877.7	33744	56293.4	46943	33713.2	38907.5	7780.2	47940.8	34060.8	17978.9	50465.8	38087.5	14735.8	22605.6	55009.6	62513.6	32573.4	17618.5	11047.9	22625.2	22242.8	28548.5	25151.6	3636.68	54091.7
DL-Methionine sulfoxide_OL2a_0.83_148.0426m/z	298.738	99304.2	2331.53	3046.66	6873.06	858.039	1287.43	6784.57	19679.3	3134.84	1590.5	61092.2	1035.79	1767.21	45719.1	52569.3	6010.35	19981.7	1082.31	9473.77	1785.08	2249.51	66417.6	3714.47	94409.4	16181.8	1516.13
S-CARBOXYMETHYLCYSTEINE_OL2a_0.83_162.0216m/z	158.252	123.697	16928.1	0	2209.19	15871.7	0	25240.4	5839.94	4684.45	953.332	1108.06	18833.7	6805.97	67.3643	668.273	4262.73	5354.42	5581.17	5277.66	12505.9	16704.8	725.312	10646.4	930.315	6063.85	25797.2
Shikimic acid_OL2a_0.83_213.0155m/z	1044.1	1622.9	2157.68	1400.09	1429.24	1856.82	1420.17	755.156	299.289	687.28	962.915	940.961	2386.48	1868.74	394.71	1274.76	1048.41	1953.71	2287.72	682.382	614.761	626.2	1101.75	844.126	881.473	516.659	3404.41
4-Hydroxy-L-glutamic acid_OL2a_0.85_146.0446m/z	0	4212.56	440.77	178.636	840.139	0	0	2423.53	657.609	3500.9	2368.6	449.904	136.114	2729.39	0	129.844	327.82	0	155.106	131.14	705.536	5764.54	279.986	128.536	542.829	3647.08	0
L-Ascorbic acid_OL2a_0.85_194.0656m/z	11225.5	17841.8	9250.97	9984.56	16938.8	14682.1	10688.5	12258.1	2577.49	15070.6	11442.7	6189.6	13675	13156	4784.04	5678.33	16006.2	19279.3	9006.75	5995.41	3589.31	7383.24	6630.36	8644.98	7656.95	1192.86	15561.5
Glycyl-Glutamate_OL2a_0.89_205.0816m/z	1751.12	1525.63	668.635	777.015	1808.71	1548.32	2075.59	2009.14	360.764	3430.49	875.675	486.326	1837.34	322.78	1378.62	1766.24	1283.14	3282.34	0	1255.26	597.794	113.262	0	1107.98	895.487	876.524	542.075
4-Guanidinobutyric acid_OL2a_0.91_178.1182m/z	608.155	2576.74	835.873	1574.36	1234.33	451.609	1283.9	1747.17	2140.92	2403.86	778.152	706.692	1130.35	863.228	2407.15	1133.54	300.157	900.466	1123.08	1326.8	541.315	2677.89	3170.4	888.577	818.344	3813.56	244.55
5-Hydroxypipecolic acid_OL2a_0.95_146.0810m/z	424.369	867.681	1523.84	540.764	414.137	607.91	1275.79	373.302	1064.85	495.182	530.729	2773.78	981.818	356.978	5528.31	1156.46	709.193	1171.46	1335.22	460.705	1016.78	371.259	2053.77	157.507	4203.88	720.804	1238.4
Proline betaine_OL2a_0.95_176.1279m/z	14638.4	9944.05	16378.3	11186.5	9200.43	29177.2	15572.5	11457.2	13893.2	11440.3	13303.2	16758.7	15347.2	14547.7	13255.1	17004	12289.9	22073.6	15969.5	9802.45	15790.5	14328.5	17758.3	20620.3	18185.9	12233	16399.9
METHYL GALACTOSIDE_OL2a_0.95_217.0679m/z	17739.5	3029.91	6057.48	5799.19	4752.51	15886.6	20655.7	3034.3	6397.18	4051.78	3523.47	7525.24	10140.9	3600.21	8063.48	5101.33	6824.38	9932.46	11149.5	5080.31	8132.36	3965.58	6333.12	5929.74	9360.23	4063.22	21131.3
ACETOACETATE_OL2a_0.95_85.0284m/z	38077.6	38725.2	39820.4	33123.6	49370.9	43993.7	39836.6	37924.8	32870.5	29001.4	31795.9	38581.5	32334.4	30989	29171.6	36667.1	43498.6	39219.8	39826.6	30802.5	27493.2	32647	39533.5	33445.6	40023.2	27141.8	41336.6
5-AMINOLEVULINATE_OL2a_0.97_164.0916m/z	0	0	0	0	0	0	0	0	0	0	0	0	0	0	0	0	0	0	0	0	2397.61	0	0	0	0	126.118	0
alpha-ketoglutarate_OL2a_0.97_169.0105m/z	392.927	0	140.841	0	0	0	0	0	490.998	0	0	440.398	136.971	0	568.942	205.56	0	0	315.926	204.796	616.92	170.048	285.592	0	0	332.289	247.098
Ureidopropionic acid_OL2a_0.99_115.0501m/z	16515.9	6431.55	8459.03	13072.1	5943.96	6210.33	9673.47	8395.65	8816.69	15209.3	7402.39	7964.18	12349.7	8774.96	6479.01	6804.41	8035.3	7588.86	6845.54	7686.08	10205.4	9855.47	7552.9	7559.5	4754.83	10282.4	8971.09
DL-2-Aminoadipic acid_OL2a_0.99_126.0547m/z	237.05	149.166	0	404.605	117.146	114.024	572.253	0	0	162.092	92.847	0	296.815	543.459	0	279.716	316.238	399.96	220.071	0	170.059	74.108	272.168	0	0	116.233	124.526
Glycyl-Aspartate_OL2a_0.99_155.0449m/z	5548.42	1965.4	5130.57	3270.22	3393.88	2772.28	2019.64	4889.58	6359.63	4713.7	3886.42	4065.81	3359.01	3305.02	2177.41	2345.44	2699.03	3095.11	4529.7	3796.38	3707.44	5691.39	5971.53	4196.75	3717.27	3701.82	2010.97
7-Methylguanine_OL2a_0.99_166.0723m/z	16688.9	545.619	9922.32	12410.1	8661.6	9313.01	15306.9	1222.87	5123.5	11918.1	1837.07	5786.8	19564.5	1541.04	3582.01	9514.47	7682.91	10709.8	9524.31	7226.4	6297.71	294.391	6738.92	10491.4	5881.99	151.361	15296.4
(R)C(S)S-Alliin_OL2a_0.99_178.0529m/z	1680.99	365.018	0	212.069	332.567	411.067	5446.46	254.987	0	1051.02	387.328	0	1094.39	150.085	0	0	617.538	388.591	172.359	158.015	173.808	382.532	177.044	0	0	382.786	381.024
6-HYDROXYDOPAMINE_OL2a_0.99_187.1075m/z	744.407	603.126	169.569	0	495.22	207.849	535.532	0	165.836	250.282	121.399	0	518.253	252.709	469.274	1134.77	722.043	506.642	901.344	630.082	647.458	601.792	0	519.47	219.588	0	609.621
Thioproline_OL2a_1.02_134.0268m/z	0	152.173	240.751	0	0	0	306.932	289.642	553.217	109.719	0	586.17	0	89.5331	1331.56	136.818	159.939	0	0	74.19	211.506	202.808	445.92	163.582	771.543	774.493	0
PYRIDOXAL_OL2a_1.02_168.0654m/z	5974.06	1815.26	1810.9	6176.31	4033.98	1100.88	1327.48	2653.01	5173.04	3741.02	3716.68	4283.61	5016.49	1866.35	6913.48	3022.22	1553.98	4461.74	2684.13	3925.9	4105.4	3369.97	4449.16	3607.8	1813.28	3543.13	2468.09
Cytidine_OL2a_1.02_226.0818m/z	4277.92	2746.36	2471.31	2844.94	2658.92	1249.42	3239.55	1785.36	2639.16	2672.9	1702.97	2875.54	2672.97	884.833	2280.86	1798.18	2623.86	1473.45	2679.86	2184.45	2271.6	2317.76	3563.13	1661.68	1616.47	2529.44	3832.08
2'-Deoxycytidine_OL2a_1.02_227.0902n	64941.8	158546	77609	9529.85	99241.1	54966.2	57562	243864	229123	58056.2	203791	113614	48644.8	201726	97746.5	176400	88228.1	100417	48882.6	174901	254742	274487	191476	209833	77365.7	167269	78217.9
4-HYDROXY-L-PHENYLGLYCINE_OL2a_1.04_150.0553m/z	1504.57	355.591	413.215	3212.41	1597.17	1329.12	398.522	1308.87	2744.89	427.629	998.937	608.505	1018.92	990.649	2390.97	891.454	0	0	1070.64	1025.3	3671.07	1277.25	822.667	1252.86	372.997	3448.17	1136.28
L-Methionine_OL2a_1.04_172.0401m/z	1469.3	1982.14	481.879	0	4568.14	0	2885.77	4937.23	2888.46	1214.13	0	1039.81	741.49	426.339	1783.36	0	907.802	0	356.188	510.963	4366.51	2685.11	1278.52	1139.36	0	9468.7	0
Glycyl-Glutamate_OL2a_1.04_249.0448m/z	9966.42	5843.69	5258.06	4483.96	3383.88	2020.62	9596.74	11557.3	11654.2	7386.24	4606.55	8165.17	4005.87	9334.07	9778.04	3114.76	1907.89	1214.1	2341.44	9341	9625.28	11014.6	10112.2	12604.2	2414.1	11610	3374.16
DL-Glyceraldehyde_OL2a_1.05_90.0316n	35821.8	24855	20257.5	21864.1	25624.5	21675.8	31277.1	34850.3	37598	35877.6	22588.9	27183.8	26844.5	23761.9	26309.9	25734.5	16691.8	21152.9	13973.5	32221.1	39853.7	35481.1	31128.4	34238.3	20861.4	42583.1	23356.7
Thioproline_OL2a_1.07_116.0162m/z	5392.27	10444.8	8639.61	4997.04	13738.2	8481.57	6277.48	6834.9	3613.02	5513.31	8535.15	8285.99	3905.55	8291.81	4095.95	8794.2	10108.1	10232	5787.89	4229.39	1947.63	4491.52	8363.45	8621.34	7442.11	2083.08	5156.8
L-Glutathione reduced_OL2a_1.07_330.0720m/z	83595.2	76997.3	69093	42930.7	76797.2	57817.5	101176	92269.7	100685	56497.6	90069.2	91252.9	49042.6	86932.7	80138.8	84329	57749.7	56301.8	37191.5	79060.9	75807.2	88395.3	95361	81782.1	77478	67702.9	43658.3
N-Carbamoylsarcosine_OL2a_1.10_177.0242m/z	36151.4	23637.3	18836	20093.7	24182.6	17012.6	33014.3	32324.7	38884.5	27034	24160.6	30326.3	23764.1	29913.4	32446.5	25310.5	19406.7	21076.5	14506.1	31091.2	40717.2	36640.3	32185.6	30471.9	22987.1	37255.7	20803.2
ERYTHRITOL_OL2a_1.12_167.0293m/z	489.988	317.351	79.0862	0	495.844	0	1043.59	1316.88	1106.41	894.685	951.435	1102.55	291.104	181.247	761.584	154.272	265.422	191.746	334.012	1069.29	576.83	1463.67	897.534	1224.99	653.515	1092.89	325.479
Malonyl-carnitine_OL2a_1.12_280.1384m/z	6328.54	0	0	625.027	0	4150.69	405.707	559.432	0	0	0	0	1183.25	0	30176.8	0	0	18488.5	13099.3	5909.68	0	0	0	0	0	1528.27	1067.35
Thioproline_OL2a_1.13_134.0269m/z	0	346.669	0	0	33.2909	0	121.372	0	115.989	0	0	1249.99	0	0	1276.52	657.059	45.1971	37.7795	0	102.024	0	0	519.79	0	1017.69	166.729	54.7132
2-Hydroxyglutaric acid_OL2a_1.13_148.0370n	946.905	467.746	951.12	822.454	948.666	1528.87	1279.93	674.169	784.347	1061.62	613.503	806.196	1206.52	817.358	1042.29	849.7	662.619	1759.29	1377.13	1126.93	874.592	566.497	880.549	1264.85	909.974	834.711	1010.62
Glycylproline_OL2a_1.13_190.1184m/z	355.582	0	137.356	0	0	0	105.276	216.071	456.162	349.595	190.205	220.702	152.475	226.145	256.474	107.567	0	120.86	0	316.557	274.855	111.443	141.877	204.972	296.399	482.072	115.85
Creatinine_OL2a_1.13_249.1077m/z	0	0	0	0	0	0	0	0	0	0	0	0	0	0	0	0	0	0	0	0	0	0	0	0	0	5064.97	0
Succinic acid_OL2a_1.16_101.0233m/z	512.629	373.395	335.472	360.953	521.192	164.774	349.196	497.394	567.65	262.648	427.13	421.407	252.116	305.261	366.88	381.073	229.182	337.531	387.473	271.374	303.248	330.055	481.865	372.354	284.719	220.193	291.898
OXOADIPATE_OL2a_1.16_125.0232m/z	148.049	100.283	58.8006	174.732	161.439	159.859	89.9618	163.108	78.8801	167.892	0	252.168	43.3527	39.5886	217.124	74.9545	48.6588	292.449	334.989	84.348	128.424	182.025	79.2545	96.9294	210.569	110.667	70.1773
N-ACETYLSERINE_OL2a_1.16_148.0601m/z	2483.12	1565.8	1085.09	1564.65	2283.49	2024.87	3947.61	1772.84	1117.37	5013.64	1190.63	1110.84	3212.8	1093.91	1128.62	1740.64	1386.1	2093.76	822.321	1640.99	1839.03	1406.61	1463.16	1704.28	1219.18	1964.47	1349.05
(R)C(S)S-Alliin_OL2a_1.16_160.0425m/z	292.727	0	311.483	440.389	802.547	1669.51	302.702	215.952	201.956	230.182	91.4851	67.3355	1036.38	151.122	112.023	459.428	953.432	1611.09	962.262	252.625	248.965	175.083	249.69	254.7	340.084	201.307	462.234
PYRIDOXAL_OL2a_1.16_168.0654m/z	334.758	0	277.526	246.63	233.647	226.223	192.549	220.071	289.696	268.326	170.486	240.845	252.395	84.0425	266.713	0	106.697	71.508	225.916	157.301	88.4803	124.439	404.514	0	231.956	253.609	0
Methylimidazoleacetic acid_OL2a_1.16_185.0302m/z	2542.44	2316.31	1526.96	1140.01	1157.16	1232.6	1610.62	2860.8	3520.7	2186.95	2305.95	3021.84	2274.51	3450.4	2235.91	2218.87	2311.52	2204.61	1512.81	3102.55	3639.93	3628.52	3757.29	3819.69	2885.11	3537.82	2843.16
Citric acid_OL2a_1.16_230.9897m/z	5906.76	6630.94	6384.72	2037.82	5960.76	4528.68	4526.76	7816.25	8178.55	6560.3	5174.65	7013.51	4080.77	4329.08	4871.95	5277.85	2761.44	4885.08	4875.87	7078.3	7083.43	9804.62	9524.97	4201.08	6286.18	8103.75	4342.63
5-Methylcytosine hydrochloride_OL2a_1.16_273.1081m/z	101.399	283.787	2101.51	0	0	0	184.407	81.731	0	395.617	0	0	174.977	262.161	271.811	324.554	0	0	1475.44	0	0	0	325.553	416.866	0	352.343	0
alpha-ketoglutarate_OL2a_1.18_146.0215n	150085	161976	182876	77646.9	137727	103576	115368	156765	200505	151001	123596	172587	122283	102391	145837	155027	85547.6	138623	151015	133099	163951	174114	219024	124645	160176	163298	118306
QUINOLINATE_OL2a_1.18_150.0179m/z	143.699	60.4587	284.15	116.984	42.3797	80.2845	162.548	114.864	188.304	113.138	125.803	194.199	138.455	110.374	160.67	231.503	61.7741	115.361	138.622	228.372	162.266	194.808	166.828	163.443	60.9683	225.424	123.192
Dopamine_OL2a_1.18_186.1122m/z	536.296	744.399	517.829	477.878	358.774	510.82	321.698	304.612	307.819	864.382	411.891	664.811	718.01	512.573	441.627	798.475	741.498	379.942	600.02	304.278	872.162	661.685	756.596	829.777	545.772	562.345	752.254
N-Acetylthreonine_OL2a_1.21_161.0686n	237.979	120.082	119.921	219.443	70.5478	290.015	63.6398	303.992	254.473	331.151	141.901	585.322	320.924	252.263	138.951	336.507	109.554	406.391	3223.85	677.685	213.748	267.36	570.668	261.194	550.035	736.055	396.781
Nicotinamide_OL2a_1.23_123.0552m/z	1.31133e+06	2.2611e+06	1.26006e+06	1.22807e+06	1.2068e+06	2.28403e+06	3.1595e+06	954471	944269	1.73063e+06	1.38069e+06	1.06675e+06	2.33282e+06	1.09303e+06	1.27623e+06	1.43376e+06	3.51092e+06	1.60843e+06	2.76114e+06	1.23325e+06	1.15087e+06	1.4863e+06	1.21049e+06	1.23262e+06	1.66561e+06	1.36595e+06	5.08454e+06
Ectoine_OL2a_1.23_125.0705m/z	825.628	2280.8	969.086	1145.11	750.73	1969.53	2730.77	762.176	627.5	1785.98	1071.96	781.348	2245.2	817.879	1149.81	848.423	3681.82	859.664	2730.49	1315.06	1122.29	1443.58	995.779	931.227	1387.33	1228.27	5300.24
Pyridoxine_OL2a_1.23_170.0809m/z	0	0	0	3814.86	0	0	0	96.9013	0	0	0	0	0	0	0	0	0	0	0	0	0	0	0	0	0	0	0
L-Methionine_OL2a_1.28_172.0400m/z	8560.87	3295.25	5198.06	1938.39	2056.61	1244.13	2851.64	3424.06	5093.99	7148.24	3983.63	4158.46	6341.87	4175.25	2451.66	3035.11	2103.84	2163.08	3589.83	2965.32	4381.42	5185.42	4823.85	4586.15	3736.2	3452.54	2901.45
Pipecolinic acid_OL2a_1.30_147.1126m/z	1072.89	907.832	815.12	1103.02	435.36	1350.72	593.246	860.618	907.261	896.684	462.381	778.912	1185	866.648	593.743	784.913	460.525	656.163	1007.59	1004.09	909.087	669.269	1016.26	920.991	606.926	1260.67	1034.06
4-Imidazoleacrylic acid_OL2a_1.33_121.0396m/z	167.212	235.506	868.201	229.544	0	45.8293	641.672	40.1353	46.8139	304.067	66.5687	65.0083	151.632	0	379.153	292.23	0	226.507	270.558	0	67.2237	165.303	142.735	0	70.8499	9686.73	139.501
7-Methylguanine_OL2a_1.33_166.0723m/z	16108.3	17539.8	18009.5	14926.9	16514.1	12942.2	10237.3	18214	20394.9	15320	18224.5	17287.1	14536.1	15911.1	12306.2	16958.8	15129.7	15011.1	14072.3	16093	18454.9	18628.1	20025.8	20574.7	17601.9	17033.4	14904.3
Methionyl-Glycine_OL2a_1.35_207.0797m/z	316.658	0	0	464.291	0	371.8	235.246	0	130.996	1198.95	0	0	1053.31	0	416.387	120.304	880.005	367.311	1494.94	135.844	197.17	159.922	332.798	278.065	300.595	0	2867.5
Glycylproline_OL2a_1.38_205.1180m/z	11310.2	3888.48	3952.78	10148.8	3989.35	14141.9	7396.95	2441.05	2779.42	4082.78	3098.7	2980.15	7225.48	3714.56	4501.56	4246.53	4176.54	9579.82	13495.4	3361.94	3381.48	4817.64	4673.03	6601.94	7645.24	3253.66	13488.1
Valyl-Aspartate_OL2a_1.38_233.1127m/z	7783.52	5976.76	19816.8	26131.3	32402.6	18941.7	7686.16	8375.59	7183.43	12580.6	6043.74	11142.2	11798.1	6155.03	7041.74	7977.16	21299	21961.6	23559.3	5743.65	6063.23	4206.49	9188.26	7592.46	17545.6	6807.62	14533.4
S-Allylcysteine_OL2a_1.40_162.0582m/z	367.965	1172.97	2086.25	448.265	1041.48	1283.42	680.926	1327.73	4969.86	1221.29	4428.37	1677.31	664.01	1195.74	712.923	1406.91	1676.61	3734.84	1258.27	933.167	2345.12	2244.99	6816.42	2059.35	2624.48	2000	917.717
ACETOACETATE_OL2a_1.43_85.0284m/z	1755.05	1774.83	1392.63	1616.12	1773.81	1752.7	1963.85	1577.86	2183.14	1618.22	1459.27	1741.29	1646.56	1725.09	2057.83	1947.67	1623.16	2030.84	1500.67	1676.06	1772.91	1998.08	2276.76	1767.1	1833.62	1866.12	2096.09
2-aminophenol_OL2a_1.48_154.0244m/z	159.051	319.223	144.874	2335.14	94.4483	654.671	2204.02	137.843	558.345	479.466	881.875	240.909	857.638	323.27	89.1777	144.816	1314.58	345.489	798.151	155.9	0	750.344	50.5545	366.556	349.516	468.331	2022.66
(R)-Salsolinol_OL2a_1.54_180.1016m/z	475.692	861.228	1393.72	519.682	1731.23	2111.25	149.674	381.019	69.377	1483.18	902.788	799.404	970.756	638.296	253.149	624.076	542.304	2141.75	1019.13	459.851	368.524	891.797	705.105	826.684	769.345	654.504	491.041
ANILINE-2-SULFONATE_OL2a_1.54_206.0482m/z	153424	161737	79258.5	66304.1	56543.7	120726	97494.3	608093	959400	339396	247193	350313	273176	269036	209808	152371	143746	74406.9	92067.2	512424	583797	397641	675037	323324	287669	554620	227710
Leucyl-Serine_OL2a_1.54_219.1336m/z	16920.8	1212.69	13431.5	18690.9	7531.21	10875.6	3859.82	1482.59	7056.84	15090.9	4094.65	10508.5	18341.4	3329.06	12322.8	9021.23	11967.8	20457.2	32547.8	8606.69	10173.8	9329.64	11343.8	20032.3	14028.2	1420.93	31817.5
Dopamine_OL2a_1.56_186.1120m/z	87.318	89.8899	418.453	110.023	137.599	0	0	0	120.255	85.6754	0	186.789	0	65.9066	97.478	119.99	325.83	0	0	0	121.98	0	137.558	142.449	133.587	0	149.441
ANILINE-2-SULFONATE_OL2a_1.63_191.0481m/z	0	6644.83	0	862.808	0	0	771.479	0	2637.45	0	0	19577.1	0	0	44814.4	4589.9	0	568.315	0	300.229	0	0	6104.76	0	32412.8	426.214	833.248
Oxidized glutathione_OL2a_1.67_635.1410m/z	35401.7	15277.3	39862.2	32189.6	28122.8	37987.7	35708.9	38723.9	37033.5	38569.1	16528.5	28924.7	38058.4	23926.7	18163.5	34533.9	24312.5	29892.8	31214.8	35116.8	40022.6	34075.6	37631.9	33753.8	21527.8	34672.8	28474.6
3-hydroxyisobutyrate_OL2a_1.76_104.0474n	149288	180427	142730	99382.5	320393	118686	147469	349135	216940	185843	176514	263783	177707	187624	168900	145804	291642	314341	117180	316549	160783	193487	238797	210624	250201	168827	272157
Glycylvaline_OL2a_1.85_192.1338m/z	1339.57	2314.23	1706.14	1568.57	1297.66	1209.1	1447.77	2178.25	2290.13	1095.33	821.626	1640.33	1635.75	1261.58	2067.92	888.606	1338.1	616.737	1284.89	1906.16	1770.29	709.577	1922.89	1739.09	2080.01	1990.2	488.696
N-ACETYLCYSTEINE_OL2a_1.93_146.0268m/z	995.612	1116.06	609.29	365.531	1035.86	1168.14	1084.13	1304.35	673.678	1266.63	600.751	735.621	1202.22	798.334	131.618	458.408	728.961	1939.28	1038.62	544.871	1196.32	595.704	705.671	959.198	402.812	353.446	1092.48
3-hydroxyisobutyrate_OL2a_1.93_149.0185m/z	145.283	0	100.014	40.7533	301.988	42.2104	173.371	207.258	153.795	124.249	88.9485	140.799	37.4463	84.5029	169.094	0	0	256.979	80.2393	378.534	34.2323	155.288	166.844	47.3293	138.247	208.344	125.271
Pterine_OL2a_1.95_164.0564m/z	412.99	220.01	321.272	517.31	369.622	378.054	210.751	58.9758	131.69	549.058	142.324	175.948	434.773	241.307	138.022	383.948	36.1665	244.115	808.689	391.316	223.86	137.974	397.595	255.252	103.442	77.3825	365.982
N-Octanoylglycine_OL2a_10.32_201.1363n	544.57	535.018	522.938	185.578	402.485	489.702	200.69	826.721	707.637	364.908	241.752	353.378	285.09	124.467	728.969	740.245	133.18	498.999	426.222	1068.96	476.14	695.665	521.279	492.553	314.904	619.634	295.932
9-Decenoic acid_OL2a_10.51_171.1378m/z	17351.5	15911.2	16270.9	14146.5	15951.6	16417.8	19533.1	15282.7	18256.4	15880	14920	18837	16851.3	16493.2	18666.6	17819.5	15306.4	16596.6	15999.2	15751.8	16539	16074.6	17775.9	18357.4	18776.2	16962.4	16423.2
Undecanedioic acid_OL2a_11.63_239.1244m/z	254.482	0	505.829	329.577	470.735	210.067	546.691	311.805	441.99	270.511	331.252	612.422	668.328	308.851	750.86	0	401.433	0	3820.01	1158.2	894.408	666.684	225.775	562.16	175.967	222.165	444.454
Methyl jasmonate_OL2a_11.87_225.1479m/z	3070.72	1725.43	3023.45	2154.25	2452.93	3130.54	3672.07	3085.77	3404.42	2775.13	2589.37	3051.4	3122.98	2654.22	3445.95	3331.4	2361.19	3142.78	2578.17	3582.34	3389.81	3424.49	4297.37	3553.33	3499.96	3182.24	3357.96
Tetradecenoyl-L-carnitine_OL2a_13.16_402.3205m/z	2388.11	641.045	419.414	2766.86	1143.54	1750.92	1861.25	435.619	1788.89	648.931	0	2849.57	907.953	1213.58	2549.03	526.913	0	997.567	1731.33	478.384	855.201	347.832	1980.7	1052.73	1498.51	512.586	0
Linoleyl carnitine_OL2a_13.61_446.3259m/z	87207.2	18779	22030.5	78972.5	56089.7	34218.6	24018.5	25459.9	28417.2	13498.7	20855.2	48514.3	36283.1	27956.5	59676.1	17426.6	20197.8	44953.6	27872.7	57185.2	21137.5	5580.42	38847.4	16647.1	12292.9	27709	20502.2
12,13-DiHOME_OL2a_13.77_332.2785m/z	1399.03	0	2001.23	2044.32	759.337	925.928	2302.27	3753.06	2446.48	986.95	2400.22	1517.69	620.198	257.133	3121.86	2164.28	1058.41	341.424	475.276	2231.03	1386.87	2825.07	462.627	305.561	1961.04	6021.14	2056.93
Oleoylcarnitine_OL2a_13.96_448.3416m/z	227229	45448.5	35902.4	471895	61918	56059.9	56340.8	62898.4	65849.7	34793.1	48862	80797.4	65670.9	65834.4	184261	28614.4	72873.1	57778.3	65718.9	185341	58345	16232.6	63230	24419.9	19964.1	61390.7	73643.8
1,24,25-Trihydroxyvitamin D3_OL2a_14.04_450.3573m/z	6282.27	3682.85	3578.68	7622.67	4658.05	4285.16	2124.88	3091.29	2542.4	5143.59	4196.77	5187.01	8723.9	4653.55	5136.32	2972.8	4191.97	3143.2	2702.63	2223.62	5022.87	3191.73	3484.8	2154.66	1867.87	4373.17	4539.2
Hexadecanedioic acid_OL2a_14.07_251.2000m/z	569.08	196.837	843.527	2102.64	2141.55	153.42	389.477	629.756	648.331	329.332	157.902	669.864	0	252.246	773.566	526.424	242.198	963.406	493.943	733.376	373.366	880.509	545.341	136.507	735.851	600.709	298.145
NONANOATE_OL2a_14.20_339.2498m/z	2082.81	1419.04	581.807	2251.54	836.066	736.534	1545.8	910.193	1282.62	1381.62	775.892	414.854	727.43	1516.32	590.249	256.076	289.172	309.945	7848.01	1007.36	955.781	1814.84	617.076	389.972	1346.64	1382.66	283.961
1,24,25-Trihydroxyvitamin D3_OL2a_14.22_450.3573m/z	227110	46864	29563.2	419807	43654.3	36397.3	59062.6	49485.8	51520.3	50914	58323	52321.8	100549	89959.8	99273.2	28594.8	52555.9	30678.2	25413.9	91633.7	70917.3	21058	31956	31542.8	15898.2	34026.8	43301.6
9Z,11E-Octadecadienoic acid_OL2a_14.46_280.2397n	14476.5	9985.76	11724.2	9787.1	10130.1	9786.88	12968.6	9342.61	11341.2	10203.7	10052.8	10267.7	8661.26	8049.1	11264.9	9377.5	10414	11527	15299.9	12048.6	10197.8	13213.4	11870.2	11264.4	9543.13	9514.3	9986.22
Octadecanoylcarnitine_OL2a_14.75_855.7389m/z	4554.19	1699.18	0	4022.15	0	0	0	0	4148.29	0	6203.59	0	0	19702.2	12314.4	0	3209.29	0	0	9231.58	45503.8	911.24	0	0	793.192	5608.15	0
2-hydroxytetradecanoic acid_OL2a_14.80_267.1925m/z	577.853	217.112	0	29225.8	230.375	427.339	613.223	323.951	303.099	291.005	0	276.434	432.866	446.058	1345.61	196.474	356.877	377.349	625.642	174.361	524.964	215.199	980.59	584.973	711.614	440.424	104.554
5-Dodecenoic acid_OL2a_14.96_199.1690m/z	14078.1	12700.1	14368.5	14366.4	11977.8	12111.8	13544	12380.1	12885.1	12095.1	11494.4	13826.4	12281.7	11001.3	12399.4	12642.2	10599.8	11996	10396.3	11681.4	12213.6	10919.3	14631.9	13458.7	12573.7	11078.9	13566.6
5-Dodecenoic acid_OL2a_14.99_181.1583m/z	84.526	290.054	0	1428.49	0	75.9422	265.302	0	417.982	165.816	186.976	200.622	63.401	288.681	271.554	252.721	126.035	235.835	439.434	254.671	234.189	287.919	423.266	282.491	236.374	340.573	172.908
12-hydroxy-9-cis-octadecenoic acid_OL2a_15.30_298.2501n	109327	105409	85904.3	248796	98418.7	102937	152168	84543.6	94559.9	103573	79749.9	97285.2	114031	93666.2	123411	96737.3	81299.9	106191	273638	137889	111932	85039.8	102177	93438.8	80196.3	84210.7	92556.1
12-Hydroxystearic acid_OL2a_15.41_339.2287m/z	0	0	0	26641.8	176.545	0	0	0	0	0	142.92	0	0	0	0	0	0	0	0	0	276.686	0	0	203.692	0	179.718	342.965
2-hydroxyhexadecanoic acid_OL2a_15.62_295.2239m/z	1357.87	1233.14	622.827	1721.5	1110.8	1341.18	821.348	813.785	808.975	532.305	594.165	790.018	992.752	1094.58	781.627	991.605	768.207	731.345	1399.35	1176.8	1559.6	1259.43	481.816	1330.53	1579.46	1025.6	1400.14
Palmitoylethanolamide_OL2a_15.69_282.2786m/z	4788.09	4938.24	4427	3745.73	4957.56	4935.88	3696.05	4577.77	4486.98	4598.28	4608.68	4630.73	3861.5	3615.77	4492.69	4821.18	4556.85	4777.41	4101.65	3583.9	5602.33	4500.16	5976.27	4484.37	4819.59	4363.96	4232.78
PETROSELINATE_OL2a_15.82_315.2888m/z	2722.39	560.679	162.113	8247.9	222.279	576.495	1039.74	1485.2	5205.97	2116.4	1298.44	2848.4	2494.74	2067.3	8686.39	841.264	1470.63	0	146.868	3433.84	12210.8	692.792	1839.93	230.321	318.121	2678.03	998.106
Palmitoylethanolamide_OL2a_15.88_299.2819n	6299.21	4311.08	3083.27	147940	4205.16	4803.78	5100.05	3906	5091.84	2680.75	5866.13	4292.89	3715.13	5789.34	8094.02	4415.83	6202.05	7538.32	4133.61	10231.4	4534.5	4501.3	3391.54	3495.07	3139.92	3190.95	4455.96
10Z-Nonadecenoic acid_OL2a_16.03_297.2782m/z	13325.5	10889.3	12532.5	18050.9	9373.66	9354.51	11438	11872.9	13229.5	12133.5	9090.38	10634.6	11281.6	9281.37	13026.1	11123.1	9596.39	11356.2	9289.65	11969.8	10983.4	11209.9	12237.6	12802	11637.2	12152.3	11515.3
2-Hydroxystearate_OL2a_16.25_323.2557m/z	4385.34	8934	3966.45	18169.9	3837.23	6031.69	5998.7	9884.67	7899.91	4849.85	5708.24	6587.17	5672.98	4747.03	5981.88	5392.81	4686.57	6503.18	4301.03	7282.8	5922.84	6725.77	7351.19	5603.83	4051.2	8567.78	5317.52
8Z,11Z,14Z Eicosatrienoic acid_OL2a_16.37_289.2524m/z	262.127	1037.63	144.087	573.115	148.101	218.047	747.964	1222.3	552.54	147.21	1035.64	983.914	226.77	693.273	630.881	202.038	172.642	0	447.794	218.642	1782.11	2145.86	296.516	143.13	123.201	689.288	239.011
Stearoylethanolamide_OL2a_16.45_327.3132n	3100.94	2617.63	833.417	147285	2432.6	2282.2	2825.32	2338.67	2189.57	1232.29	3093.1	2767.86	1445.02	2075.49	4354.07	1342.6	3584.22	3258.16	1880.17	5449.88	1712.25	1716.27	1010.83	1048.3	1274.04	1693.81	1463.02
8Z,11Z,14Z Eicosatrienoic acid_OL2a_16.47_306.2551n	2106.82	4692.32	537.592	68096.5	1078.78	544.208	1202.95	8321.88	4239.4	3480.41	3639.33	2361.53	3082.79	3934.91	3643.95	1099.64	869.971	1173.46	1645.07	3907.22	3885.79	6115.44	2661.07	1781.79	587.376	11320.1	1060.52
10Z-Nonadecenoic acid_OL2a_16.57_297.2782m/z	5663.27	5809.44	4350.01	8916.55	5537.55	6460.87	7282.04	5748.39	7281.63	4329.84	7817.05	6650.83	6636.51	4628.62	6731.13	6178.67	6296.23	5325.28	4613.96	4971.96	5388.89	5957.2	8720.72	5819.42	6424.34	6478.53	7895.92
2-Hydroxystearate_OL2a_16.60_339.2293m/z	1281.03	0	164.359	1031.65	1617.61	581.336	543.173	158.665	0	0	786.477	603.941	213.522	0	1082.92	760.056	1047.43	228.256	340.871	842.051	0	0	257.478	0	227.53	156.174	883.411
Docosatrienoic acid_OL2a_16.62_379.2595m/z	0	0	0	0	0	0	300.697	2095.41	0	0	446.394	364.232	0	0	0	0	0	0	0	0	436.174	622.065	0	0	0	2324.53	0
Docosatetraenoic acid_OL2a_16.70_332.2710n	609.423	6581.43	0	23474.3	116.749	1711.65	2147.28	8525.35	1754.1	1455.96	3853.88	2698.7	2737.62	2848.96	2137.66	153.873	646.25	938.294	2303.15	3302.35	2690.2	3019.14	2023.59	1361.76	1480.1	10702.6	3478.95
Stearoylethanolamide_OL2a_16.88_360.3468m/z	1240.23	497.44	0	7222.5	0	0	821.698	2942.16	2947.07	905.486	1556.11	2095.76	501.706	3066.41	2081.39	887.176	255.803	0	0	3316.57	4444.75	2414.44	597.13	894.779	294.623	1828.78	181.827
Diosgenin_OL2a_16.96_432.3468m/z	0	278.652	0	11017.6	0	0	0	1997.65	2930.82	0	975.37	1199.22	0	1939.27	2212.21	0	0	0	0	3531.49	1982.51	538.289	220.973	681.756	0	2285.15	0
gamma tocopherol_OL2a_17.59_439.3545m/z	11682	8047.34	16930.5	9816.31	10017.9	16189.4	12458.3	34454.9	36487	18401.4	25575.3	31154.6	17487.4	26478	25018.6	18905.1	28381.8	10793.2	11046.5	26980.6	60847.9	30315.5	22414.7	18094.7	24707	49230.1	15978.6
Nicotinuric acid_OL2a_2.11_219.0160m/z	939.07	1120.02	1375.6	529.368	613.219	943.996	1091.62	1370.36	2049.98	1525.21	757.188	772.599	1257.13	1253.87	925.145	491.721	562.035	1053.56	2178.15	1389.17	2371.23	1769.64	1302.43	1614.51	1676.65	1071.96	964.323
2-[[(2S)-2-amino-4-methylpentanoyl]amino]acetic acid_OL2a_2.55_189.1229m/z	2519.51	3672.84	1344.22	4074.69	3219.5	3915.04	2397.17	1816.61	1107.67	1994.96	1897.02	1753.37	2128.78	1727.68	1124.57	2024.03	1793.08	3196.97	2831.27	1589.76	1226.25	1643.73	1561.13	2047.59	2114.11	1585.73	1794.69
Butenylcarnitine_OL2a_2.69_262.1648m/z	322685	287908	271250	361995	367135	413478	176320	279239	126646	197617	182951	145075	197792	175809	154511	202800	235323	359932	258989	274580	185582	136103	178119	182616	205805	166998	243000
2-[[(2S)-2-amino-4-methylpentanoyl]amino]acetic acid_OL2a_2.74_189.1231m/z	8911.77	4173.71	11054.8	18283.6	5387.84	7760.94	3232.38	1849.37	4042.3	14958.2	4341.54	6298.21	16060.8	3113.63	6046.25	5727.54	9767.15	9695.81	19020.1	5465.25	7279.02	4606.95	5295.85	10295.4	10016.7	1297.02	23494.2
Alanyltyrosine_OL2a_2.82_253.1178m/z	4767.62	1502.84	3199.42	13385.5	3313.83	5357.67	3388.06	969.826	3031.02	5845.4	1789.45	3646.37	6798.13	1288.24	4710.29	3768.97	3617.34	6070.47	7699.36	5016.93	2566.93	2449.82	4202.07	4505.98	5326.34	551.673	8921.09
N-ACETYLCYSTEINE_OL2a_2.85_146.0268m/z	1307.55	1508.39	342.76	539.402	1077.79	1671.55	748.706	921.933	346.372	1102.31	553.295	465.357	1167.42	535.747	97.2401	207.574	458.207	1572.29	724.486	603.369	955.876	91.5472	605.595	706.948	145.088	442.476	1069.36
CYCLIC GMP_OL2a_2.87_378.0808m/z	1001.27	1016.95	267.513	367.682	398.359	1297.77	706.014	1104.93	0	277.559	833.504	507.076	297.108	1335.9	157.925	638.359	343.746	509.253	150.87	517.101	330.322	514.012	423.485	544.894	704.834	4199.38	180.707
Alanyltyrosine_OL2a_2.90_270.1444m/z	12847.8	27390.6	18271.5	11302.4	21577.2	36313.7	18228	17998.7	19218.3	23915.6	18569.7	18057.1	19813.7	20674.4	10179.9	18332.2	26287.7	21720.5	29739.7	21858.3	19424.8	18626.3	24407.4	24471	25022.8	13973.7	29179.4
3-Hydroxyisovaleric acid_OL2a_2.95_119.0701m/z	312.468	322.315	241.957	116.203	322.179	280.683	226.153	368.144	257.83	190.168	69.5563	201.601	151.054	227.028	162.719	173.12	160.247	333.654	172.68	360.035	220.472	164.97	313.025	251.189	186.277	332.948	258.16
Phenol sulfate_OL2a_2.95_192.0320m/z	14892.2	14980.6	5789.51	7618.95	14145.7	16697.2	13280.7	12888.9	10162.1	14279.2	7586.29	7432.19	14351.7	7642.64	4509.24	4906.35	6352.92	18521.1	9687.79	7896.38	11397.2	6306.44	8626.06	9276.5	6907.93	7951.25	12920.6
6-Oxopiperidine-2-carboxylic_OL2a_3.05_126.0548m/z	768.952	988.205	1059.98	1355.41	843.129	1096.45	1081.02	724.148	724.433	1012.4	783.988	937.872	1155.78	1025.21	682.076	958.534	766.219	890.575	826.755	946.178	892.743	622.15	696.167	1129.31	990.731	873.449	576.849
4-HYDROXY-3-METHOXYPHENYLGLYCOL_OL2a_3.08_369.1557m/z	5903.53	1804.43	1668.62	3325.87	1782.71	2957.28	2587.74	874.954	1154.88	2164.97	1104.48	1610.68	2987.89	1739.09	2452.24	1097.67	1820.93	2553.29	3786.3	2212.6	1522.37	921.91	1994.86	1678.44	2084.87	1166.89	1680.7
Mesaconate_OL2a_3.13_174.9974m/z	0	0	0	0	0	0	236.936	0	101.964	64.8567	0	0	234.044	0	0	0	207.153	0	0	0	0	0	49.2208	0	0	0	236.492
Œ≤-Nicotinamide adenine dinucleotide_OL2a_3.18_688.1152m/z	2399.74	53759.5	2660.15	493.752	3197.67	14377.6	19665.6	0	0	3355.72	4377.37	727.458	8839.32	5097.33	0	366.505	4789.53	15835.1	0	376.118	348.429	0	658.073	3355.14	0	0	580.113
6-Oxopiperidine-2-carboxylic_OL2a_3.22_166.0474m/z	19315.4	23707.3	15649.8	18010	20729.5	18092.4	20444.4	20770	19044	18784.7	17542.2	16726.9	17597.4	18304.5	21197	16709.2	18607.3	24612.5	18754.8	19821.6	19964.1	17896.5	18696.7	22130.1	19519.9	19614.5	21451.3
4-HYDROXY-3-METHOXYPHENYLGLYCOL_OL2a_3.57_202.1073m/z	538.516	2549.74	1315.7	472.418	2154.2	1262.03	2190.26	1011.18	1229.81	1872.55	895.63	1101.63	1290.78	1256.3	1455.75	1232.32	1811.93	1292.23	921.162	949.981	1016.02	965.593	1230.96	996.383	937.353	1250.2	1104.82
Isobutyryl-L-carnitine_OL2a_3.64_485.2826m/z	0	2254.09	2895.6	1976.48	9915.7	7525.51	2202.52	2936.17	5168.44	2326.47	6679.35	4355.94	4099.83	4801.08	1632.61	1879.62	4326.88	8250.83	2454.41	0	3288.11	5718.13	3446.37	5127.99	8234.65	3011.3	6314.53
3-HYDROXYANTHRANILATE_OL2a_3.68_154.0496m/z	112.949	251.214	189.375	314.656	195.392	0	0	403.804	471.328	82.7564	120.216	315.389	0	69.9571	380.25	314.993	0	194.704	91.1309	412.215	333.588	102.002	274.412	142.711	359.811	341.499	88.6002
Dimethyl succinate_OL2a_3.76_147.0650m/z	632.54	1358.18	933.161	1188.32	1233.53	1076.41	1538.23	1075.25	989.465	1194.8	602.655	1097.03	1133.67	1065.89	1082.46	1111.52	1111.56	1150.77	865.104	818.675	1376.37	994.311	1429.51	905.173	943.693	1536.31	1172.86
Phenylalanylalanine_OL2a_3.76_237.1229m/z	2860.59	864.243	3378.56	3046.96	4262.32	2378.3	514.309	1341.16	2019.68	3824.74	1056.15	2655.69	3986.47	1790.47	1913.33	3220.18	3509.27	6038.55	8050.14	3541.86	2258.89	2520.84	3054.64	4933.82	3829.26	623.163	6709.73
gamma-glutamylvaline_OL2a_3.76_247.1285m/z	11233.2	1357.25	3506.67	8503.6	2499.05	7670.9	10020.7	1996.27	7005.36	1748.11	1417.63	7869.03	6755.52	1219.48	5997.34	6127.26	1021.48	9624.92	6112.23	4113.83	3667.14	1322.37	7376.67	6147.17	5664.85	997.821	6127.82
Valyl-Tyrosine_OL2a_3.76_281.1492m/z	2253.21	770.496	2746.14	5043.66	2234.01	3435.7	936.658	1630.71	1767.99	2448.27	1347	2124.45	4385.28	1748.43	2608.91	2178.94	2862.98	4497.81	7724.12	2701.77	2352.09	2221.41	1696.05	4258.49	3382.34	987.883	5317.98
Dimethylmalonic acid_OL2a_4.05_97.0284m/z	1262.64	1399.02	1360.74	1260.87	1676.18	1535.99	1705.14	1234.8	1549.02	1440.12	1570.69	2395.97	3736.53	2738.56	2749.92	2730.69	2451.34	2414.5	1682.67	1885.17	2502.82	2047.16	3459.9	3648.06	2843.16	2959.56	2333.37
Dimethylmalonic acid_OL2a_4.08_115.0388m/z	1467.77	1645.75	1456.07	1457.82	1587.48	1471.26	1641.63	1413.87	1676.34	1569.35	1300.83	1736.87	1490.07	1243.85	1434.27	1364.75	1443.44	1788.71	1175.68	1331.2	1279.45	1270.72	1624.39	1611.66	1359.92	1542.16	1325.8
N-FORMYL-L-METHIONINE_OL2a_4.13_200.0349m/z	597.213	766.751	970.192	527.54	982.856	540.126	342.278	720.193	753.646	418.725	705.821	841.729	459.747	669.3	750.755	1134.82	515.806	916.678	834.319	768.066	763.594	661.65	1114.04	993.432	996.076	677.603	587.976
Tiglylcarnitine_OL2a_4.18_276.1805m/z	46324.9	51294.8	20577.3	65533.1	54862	76250	37892.3	19154.5	18648.1	43320	20056.1	19137.5	45348.2	28928.8	13997.7	33376.9	40951.9	74736.4	39780.2	20344.5	12626.6	19394.5	24943	25379.1	27536.5	19134.7	37553.9
Tryptophan_OL2a_4.33_204.0899n	43673.5	56016.2	33974.3	62460.5	64359.9	43466	48352.7	89492.5	46005.7	69015.4	45362.7	41367	82653	46372.5	64343	26740.8	46567.5	81289.1	36018	76870.9	65097.2	51965.4	49191.7	54952	41158.8	68634.5	42714.2
Tryptophan_OL2a_4.38_237.1227m/z	3057.83	243.979	6287.27	13798.5	2860.34	2014.71	159.038	185.321	2752.77	6558.22	634.503	4819.29	6526.69	258.64	4520.87	3377.39	4671.78	7953.96	11470	1496.39	4555.87	1005.91	3502.95	6412.13	6308.52	277.333	13108
Dimethylmalonic acid_OL2a_4.48_97.0284m/z	880.276	1082.68	790.531	713.045	1214.9	922.623	1129.64	915.638	985.898	991.363	976.261	1401.52	2440.85	1664.74	1969.27	1790.11	1753.43	1516.73	1202.65	1225.11	1608.23	1567.75	2331.66	2422.44	1910.63	2106.97	1588.55
Tiglylcarnitine_OL2a_4.53_276.1804m/z	36269.4	28336.3	79965.4	69139	75509	89776	29477.8	37327.2	35814.7	47498.6	43096.9	48854.7	43981.9	37198.6	25825.1	32173.8	44564	68793.4	72184.1	28354.2	23589.3	38459.2	43247.9	32304.8	69403	29053.8	32967.1
TRYPTAMINE_OL2a_4.61_178.1338m/z	35900	4317.8	276.826	6550.54	31335.4	4586.7	42660.1	18491.1	28209.1	993.911	1853.73	8025.25	2998.13	11835.5	51486	3787.9	20527.1	31162.8	1559.81	23301.2	2492.2	8556.6	8779.47	6571.27	14012.8	2137.53	18580.8
5-Methoxytryptophan_OL2a_4.84_217.0971m/z	0	2051.13	0	223.289	0	0	837.324	0	413.833	0	0	2915.79	0	61.2425	34903.4	1090.54	75.5601	0	0	203.157	110.718	71.4669	465.445	0	6028.22	854.319	72.7264
Gamma-glutamylleucine_OL2a_4.92_299.0997m/z	50833.4	416.068	44738.2	65959.2	25754.7	86515.6	30152.1	46459.9	34573	45551.9	22052.5	29848.8	64078.5	32638	29435.1	54030.4	23318.9	54754.5	35182.1	39408.7	40692	39382.1	51112.7	80173	43510.1	27382.8	55650.8
5-Methoxytryptophan_OL2a_5.05_217.0969m/z	851.847	3858	836.018	1073.18	932.372	649.531	464.063	1710.3	2717.97	2596.79	832.877	2398.58	1780.86	1236.87	4417.51	2189.24	340.44	1039.5	1281.61	1230.15	1927.43	1698.66	2923.99	743.554	1838.3	2224.7	486.662
MEVALOLACTONE_OL2a_5.23_153.0520m/z	4739.91	4587.34	4902.68	3099.24	4723.02	3798.6	4686.8	5216.27	6663.42	4954.62	3843.19	6249.17	5280.12	4217.52	5289.65	4809.43	4487.6	4595.16	3068.85	5281.35	6075.38	5622.13	6930.39	5452	5157.3	5389.26	4807.32
ANTHRANILATE_OL2a_5.83_137.0475n	1984.3	6396.14	2336.67	3296.66	2869.87	1724.99	1911.4	5172.07	3889.38	2424.36	3347.78	3374.47	2503.12	4311.82	2769.84	5230.96	2702.87	3026.19	1888.42	4397.32	3238.14	5149.88	4109.54	5681.09	2709.77	3098.56	3074.81
6-CARBOXYHEXANOATE_OL2a_5.95_183.0625m/z	2682.91	2447.78	1799.33	2586.82	1406.46	1571.73	14536.3	1642.45	2502.16	2564.27	1923.32	2225.19	1805.8	1724.74	2436.88	1885.96	1431.95	1797.74	5021.15	2773.08	2641.68	2616.67	2157.1	2020.73	1887.97	2551.24	2744.05
Phenyllactic acid_OL2a_6.76_184.0965m/z	0	508.489	0	0	0	0	0	300.961	0	326.828	70.7483	0	130.442	46.3812	371.25	350.276	82.0395	0	0	165.12	149.585	62.4399	0	0	0	342.081	76.1349
3-(2-HYDROXYPHENYL)PROPANOATE_OL2a_6.97_189.0518m/z	1885.13	1919.3	3302.74	3231.33	1398.46	1464.93	1270.79	4643.98	4831.62	3374.36	3249.94	3699.5	2367.11	3279.28	4436.18	2070.07	1415.75	1132.38	1453.36	4506.57	5083.32	4188.91	5732.48	4695.41	3576.39	6323.93	1531.86
Indole-3-carboxylic acid_OL2a_7.64_162.0548m/z	3779.35	2663.65	1285.83	3063.26	977.95	817.605	718.952	4714.46	7189.88	6553.38	2614.55	2161.4	4437.2	4964.01	160.546	2689.26	1408.82	740.045	854.088	2865.55	9086.05	6503.87	4764.14	4569.71	1224.04	4048.7	1596.83
8-Hydroxyoctanoate_OL2a_7.69_193.1431m/z	0	214.541	208.571	49.195	79.5023	424.467	0	173.635	224.199	120.856	113.465	448.761	0	186.608	195.305	164.127	216.334	313.135	207.974	197.453	53.5634	178.388	193.245	62.9001	117.975	122.061	54.113
8-Hydroxyoctanoate_OL2a_7.92_183.0989m/z	1986.21	1841.25	1724.12	1349.45	2254.96	1466.07	2178.71	2279.06	2029.99	2502.32	1480.72	2048.18	1944.78	1316.7	2377.09	1739.48	1220.84	1472.02	6480.85	3080.56	2263.22	1694.18	1575.41	1906.26	1688.21	1237.01	1690.96
CAPRYLATE_OL2a_8.76_183.0777m/z	6269.49	8623.05	6374.17	4023.77	7949.82	6992.64	7836	6857.11	8487.26	7776.8	6356.07	7844.74	7334.74	7764.98	7406.48	7769.58	7652.15	7510.7	5505.92	6298.2	9003	8468.83	9274.41	8135.35	8721.34	8500.46	7899.65
Daidzein_OL2a_9.42_254.0575n	8625.23	8469	1139.84	118472	485.235	1585.4	3447.88	30145.9	69926.2	9817.52	5230.08	28284.5	6935.04	9677.57	12871.2	8566.7	5429.42	1251.8	685.53	15698.3	31633.2	12146.5	37483.7	11198.1	19846.3	22354.1	13598.9
10-hydroxy-2-decenoic acid_OL2a_9.68_209.1145m/z	5631.12	4444.68	4995.58	3641.18	4357.3	4580.55	5620.64	4948.6	5889.2	4539.61	4662.76	4734.36	5025.75	4352.94	5209.28	5254.17	4252.57	5626.74	7486.92	5294.52	4762.65	5592.37	5828.79	4616.46	4822.41	3816.65	5228.75
GLUTARATE_OL2b_0.74_115.0388m/z	4524.44	4542.51	3865.47	2953.66	4311.54	4640	6445.46	3929.83	3228.61	4241.31	4414.41	4276.64	4069.92	3852.79	3603.03	4541.08	5227.74	4941.69	3924.54	3184.56	3664.12	4152.7	3687.47	4042	3762.14	2467.41	6286.18
3-Hydroxyadipic 3,6 lactone_OL2b_0.74_144.0421n	9967.2	10354.9	6162.28	14375.9	11137.2	13244	90833.2	7688.75	11057.7	27078.9	7087	7541.22	15268.6	9535.96	9015.37	7038.4	29686	11822.2	9394.25	9220.04	9678.99	14116.3	6378.2	7956.92	12209.8	23870.2	52738.1
ACETOACETATE_OL2b_0.79_103.0388m/z	6030.65	6244.04	5584.06	5358.19	4956.88	5177.86	6226.99	5514.29	7728.68	5713.23	4711.97	7262.24	5413.33	4710.65	6748.04	6592.89	4810.16	5648.8	5546.56	5484.16	6808.63	5289.56	8271.2	5091.88	6217.71	6210.19	7093.77
ITACONATE_OL2b_0.83_130.0266n	92217	124809	65821.9	77500.6	122887	104984	80221.5	87884.7	22512.7	104899	82729.1	47331.2	112732	87449	39472.4	56141.8	123712	144691	77823.9	47278.8	30325.7	54118.3	56219.1	69723.5	63687.4	10728.6	121347
1,2,3-Propanetricarboxylic acid_OL2b_0.83_176.0320n	1.51236e+06	2.16296e+06	1.20193e+06	1.28824e+06	2.20847e+06	1.83553e+06	1.40469e+06	1.52071e+06	369002	1.86783e+06	1.3797e+06	817470	1.844e+06	1.5059e+06	660982	961683	1.99519e+06	2.44985e+06	1.30074e+06	754762	512105	962286	918813	1.21605e+06	1.06641e+06	176450	2.01343e+06
3-Hydroxy-3-methylglutaric acid_OL2b_0.97_145.0493m/z	14464.8	13759.9	16398.3	12411	18449.5	17079.6	16712.6	14017	11358.8	10941.6	10792.5	13975.7	11022.1	10417.9	12028.5	14573.8	16372.4	15156.6	14324.6	11762.1	9059.95	11959.1	13078.5	11643.6	15730.8	10007.1	17276.5
Oxidized glutathione_OL2b_1.02_307.0825m/z	10997.7	17915.2	18230.5	3323.69	31497.9	18868.5	9046.34	4891.36	6997.68	5053.71	11878.6	5872.36	5695.65	21072.2	624.389	22586.1	7030.75	34901.6	8766.04	6515.24	6616.86	4249.98	8014.34	10472.1	27942.1	4513.01	9023.69
Nicotinic acid_OL2b_1.13_124.0392m/z	516.668	299.108	683.259	2.06135e+06	877.915	605.227	189.519	583.389	791.11	515.579	660.13	635.533	322.494	764.473	820.622	1095.92	541.88	739.522	655.725	514.842	723.897	805.233	458.003	623.989	351.173	739.95	23589.2
ortho-Hydroxyphenylacetic acid_OL2b_1.13_135.0439m/z	682.42	2043.56	5279.24	858.746	666.14	338.338	224.567	1117.92	1431.05	1075.61	1479.89	1906.28	744.629	1375.85	798.283	1629.52	504.61	1093.11	4713.11	1122.43	805.598	1477.34	2633.27	2177.22	1146.83	1673.77	278.117
5-Methylcytosine hydrochloride_OL2b_1.28_126.0659m/z	2350.05	2112.68	2506.67	1104.87	2014.57	2102.7	1477.75	2766.15	2855.77	1829.45	2914.58	2371.14	1643.06	3008.57	1170.63	2372.15	1817.58	1793.49	1420.18	2378.2	2891.67	3271.18	3156.09	4015.99	2400.07	2462.48	1627.54
3-hydroxyisobutyrate_OL2b_1.40_104.0474n	17001.9	21196.5	14669.5	12592.9	15737.9	13528.4	16089.2	23678.1	25547.1	14576.1	16020.6	22863.1	14718	18054	19381.7	22929.4	14694.6	17656.6	12401.1	23119.7	24471.1	24159.6	25527.4	19763.3	19553.4	22479.1	16160.4
GLUTARATE_OL2b_1.48_133.0494m/z	5946.21	5783.23	5440.46	13833	10460.3	7221.61	6245.33	6593.53	4106	5510.05	5094.52	4698.01	6532.64	6926.42	2817.86	6532.96	5863.23	12285.7	6380.38	5861.62	4059.62	5583.09	4784.93	7311.13	5684.64	4039.13	6506.43
4-Hydroxycinnamic acid_OL2b_1.52_164.0474n	4.27874e+06	4.98686e+06	4.15656e+06	5.73817e+06	5.10146e+06	6.35918e+06	6.08474e+06	4.88667e+06	3.72561e+06	5.49204e+06	3.56361e+06	3.51975e+06	6.02705e+06	3.96397e+06	4.28681e+06	4.25908e+06	4.41998e+06	5.70979e+06	4.17919e+06	4.69133e+06	5.24968e+06	4.16789e+06	4.17109e+06	4.45994e+06	4.16993e+06	5.01225e+06	4.86258e+06
5-HYDROXYTRYPTOPHAN_OL2b_1.56_221.0916m/z	4581.43	3334.4	2419.55	1492.87	7775	1434.84	1703.71	4094.44	2425.36	8135.23	3236.02	2201.77	1176.65	2080.97	1720.49	1453.13	985.835	3179.58	5094.4	7225.66	2845.17	2948.17	2943.31	1833.16	2426.77	7413.22	756.289
2-Methylbutyrylglycine_OL2b_1.61_160.0967m/z	125.604	1154.63	80.8138	407.578	75.5742	0	587.709	200.278	1461.98	69.4793	133.523	6267.75	128.667	0	26526.2	600.557	182.233	186.846	93.8999	79.9259	301.168	0	2431.18	77.9173	6180.56	202.977	217.264
pseudouridine_OL2b_1.61_511.1284m/z	3597.68	0	0	2719.1	0	0	6332.64	1106.28	0	0	5966.84	0	1225.2	5013.77	0	0	1594.93	0	0	1914.1	2932.18	11861.7	0	0	0	6768.64	0
5-Methylcytosine hydrochloride_OL2b_1.63_126.0660m/z	5104.04	5421.87	2910.57	842.29	4824.86	3493.67	4118.92	12385.7	10220.7	4250.39	5413.79	5990.08	3386.51	8583.4	5829.59	3475.05	6255.7	3469.82	2693.09	6763.69	9325.11	10060.8	9521.76	7175.3	5856.77	9251.27	5422.83
L-Cysteinylglycine_OL2b_1.63_179.0482m/z	817.744	2879.64	756.191	1074.14	926.254	553.334	414.221	632.945	1217.1	562.741	244.795	7842.17	1091.06	296.603	16763.8	2254.2	832.413	2187.46	344.133	1087.73	0	0	3969.72	1744.46	12886.2	532.902	767.264
L-Glutathione reduced_OL2b_1.93_308.0908m/z	15434.5	43829.5	25175.8	16306.4	59773.8	34752	19558.1	18013.8	9511.94	11259.9	27312.6	21888	11665	21505.5	15581.7	31823.9	40434.9	47764.8	23997.3	12894.8	3270.84	8305.63	19749.5	18328.4	35162.7	4089.68	21819.4
N-Carbamoylsarcosine_OL2b_1.95_177.0241m/z	1197.94	1576.28	830.598	912.584	1633.66	985.513	1199.69	1265.78	1261.3	1802.05	1144.06	1066.73	1390.62	1313.04	1096.28	1371.3	1262.47	1529.33	793.798	1525.85	1278.47	1363.96	1333.44	1448.61	1417.57	1424.57	1524.53
Undecanedioic acid_OL2b_10.18_217.1431m/z	705.75	761.089	574.542	558.915	252.31	342.216	972.485	469.606	619.85	419.323	683.834	619.167	591.593	530.022	619.222	527.9	252.222	178.012	4316.56	1479.06	649.898	710.176	625.737	376.224	284.449	515.259	534.654
Indolelactic acid_OL2b_10.32_188.0703m/z	2847.39	3783.87	14117.3	4466.43	2882.79	2231.34	2623.63	20683.2	20320.1	5802.9	23872.5	12385.2	3920.25	28207.1	23112.9	2469.64	4193.81	4150.72	14553.4	16227.4	8565.71	35512.4	18182.5	35072.2	10796.5	27989.2	5077.37
Undecanedioic acid_OL2b_10.37_181.1219m/z	1355.12	1254.85	1213.26	880.33	1080.62	1049.5	1141.23	1175.06	1437.64	864.145	1264.47	1106.33	1209.52	940.427	1291.25	1255.21	653.992	1178.82	979.196	1179.35	1343.62	1241.44	1388.75	1342.86	1283.49	1434.68	1175.96
3-hydroxydodecanoyl carnitine_OL2b_10.51_360.2739m/z	1220.8	1711.23	905.435	786.401	4136.83	1461.7	806.58	1482.45	582.17	1325.08	1462.8	984.313	1325.49	1987.1	190.553	1794.16	1665.74	3516.43	843.696	1230.41	665.898	1250.77	1228.19	934.622	956.241	703.765	1036.26
Undecanedioic acid_OL2b_10.61_217.1432m/z	1151.76	284.291	882.998	983.097	497.774	613.312	2419.57	608.772	877.43	1102.81	790.823	826.602	1415.42	759.246	1021.6	1102.29	500.46	843.127	46368.4	8867.21	1854.34	1206.73	877.548	851.359	1084.17	622.1	609.218
Corticosterone_OL2b_10.67_346.2139n	1469.21	831.182	9362.84	2014.38	30123.1	5368.56	4048.01	13516.4	7764.42	3385.93	2455.1	11962.9	4049.2	3881.54	2261.41	1720.52	1359.36	22402	5395.9	12524.2	4577.86	3901.44	10460.7	5986.28	12748	3054.75	1457.17
CORTISOL_OL2b_11.23_363.2160m/z	1302.68	1323.51	2519.84	1660.59	4707.87	1120.06	234.023	5610.65	8396.35	1023.3	1623.69	5108.59	680.274	1613.59	5293.47	1669.41	409.487	5738.05	3011.03	5463.24	769.162	2148.28	7763.37	2028.1	5282.04	5639.42	537.035
FERULATE_OL2b_11.26_177.0543m/z	2577.1	2602.1	2418.61	1844.32	2708.38	2196.36	2514.32	2275.11	2505.09	2161.89	2143.68	2572	2589.15	2551.83	2649.98	2535.67	1954.46	2451.13	1981.62	2252.52	2199	2567.02	2761.37	2730.11	2638.67	2374.68	2552.82
3-Hydroxyhexadecanoylcarnitine_OL2b_12.28_416.3363m/z	3100.22	2118.85	1992.04	2417.42	3243.77	2969.43	1638.01	1735.79	3457.88	4848.85	1805.7	3780.98	4347.64	2563.93	1277.41	2473.88	3595.74	3828.6	1160.04	1368.08	3079.93	1008.56	5148.95	2360.79	3056.53	2200.98	3286.71
Myristoyl-L-carnitine_OL2b_12.73_394.2943m/z	10307.4	8096.36	7681.2	3732.08	20829.7	9452.16	3664.95	16220.5	13463.8	3101.7	3532.55	12872.4	3263.86	10174.9	10215.3	6788.76	5355.53	13415.9	11385.6	14830.8	11589.7	5627.32	10208.6	9812.37	7584.53	8849.26	5488.36
SPHINGANINE_OL2b_12.92_302.3044m/z	16837.8	16637	18146	15930.2	18376.7	14718.7	19231.3	17551.5	19336.8	18050.6	16617.4	21464	16099.5	16841.6	19190.6	20376.9	16970.5	17907	16319.1	13906	18840.5	19613.5	21746.9	21764	19831.6	17732.5	21085.4
3-Hydroxyhexadecanoylcarnitine_OL2b_13.03_416.3365m/z	3902.14	2047.62	2275.75	1144.69	3399.14	3660.61	1802.45	667.678	0	3207.89	2230.58	2564.7	3772.32	2376.58	449.483	3065.52	8018.71	3268.53	446.952	785.737	1465.18	0	2526.61	2436.97	1880.24	490.018	3573.04
BILIVERDIN_OL2b_13.51_583.2547m/z	794.704	9335.66	8539.09	7377.29	13156.3	1344.43	2394.12	17601.2	12528	5179.84	5773.23	10647.1	3857.4	5661.95	13053.7	7722.67	7399.66	12858.9	2750.25	20458.8	8312.95	12203.7	14318.2	4602.16	11502.6	27053.6	5817.31
Hexadecanoylcarnitine_OL2b_13.56_422.3258m/z	147521	42366.5	38381.7	88538.1	157717	63699.9	41517.7	50530.1	54598	28044.6	27110.1	78145.2	60276.8	48873.1	63249	30320.4	57558.6	108489	43936.3	89177.8	45575.4	12591.7	66998	29002.5	24398	32421.2	38962.3
BILIVERDIN_OL2b_13.88_583.2542m/z	0	6292.34	0	454.154	0	0	0	7897.18	3447.03	0	1310.11	557.716	0	445.757	4430.18	632.005	2753	4903.69	1866.53	9846.54	575.403	2020.35	1453.22	0	3559.8	9026.97	2206.63
BILIVERDIN_OL2b_14.20_583.2547m/z	0	1955.15	0	1837.13	2194.22	0	0	7129.5	5372.45	1684.05	1435.68	3579.79	837.768	794.359	8736.09	1508.71	5275.89	5101.75	1584.5	10321.3	4064.86	4699.14	4093.18	1416.02	5067.63	18310.8	6580.41
2-hydroxyglutarate_OL2b_14.25_297.0817m/z	4378.58	6985.69	9654.88	3310.88	6910.47	8769.37	7567.66	4968.56	8200.98	7231.72	3614.24	4209.72	3772.13	4375	5462.45	6670.37	4608.7	7353.72	9741.2	9824.26	6979.6	9068.19	6111.56	10682	12073	6905.05	7111.7
2-hydroxyglutarate_OL2b_14.67_297.0818m/z	11795.7	14099.8	13861.1	7596.55	11510.1	13725.1	14077.9	9258.91	17932.7	14183.4	8027.98	9674.63	9633.54	8978.23	10773.9	14174.8	10664.8	12420.5	14960.3	14103.5	13298.8	14361.1	16045.1	18013	17990.2	11252	14754.9
EICOSAPENTAENOATE_OL2b_14.91_285.2207m/z	152.788	0	133.709	20208.4	281.829	0	3203.87	141.973	202.652	1388.33	0	607.228	3829.7	150.145	0	482.187	0	185.159	154.368	0	0	0	0	0	307.425	317.332	137.979
7Z,10Z,13Z,16Z,19Z-Docosapentaenoic acid_OL2b_15.49_331.2627m/z	748.136	242.453	431.467	11782.7	177.934	382.624	3847.45	0	456.193	5692.09	257.74	0	11959.8	191.097	213.536	0	291.386	162.776	0	0	163.702	187.403	262.077	202.498	165.529	182.695	521.528
Linoleic acid_OL2b_15.57_281.2469m/z	18390.6	17045.1	15783.9	22314.9	15416.6	15911.3	21963.1	16784.5	18596	17675	13913.7	18119.4	17702.8	15382.4	21973.7	17371.1	14466.7	17043.9	68413.4	28545.5	17092.4	16894.3	18774.9	17407.8	16491.3	16545.5	16694.1
Palmitoleic acid_OL2b_16.08_254.2241n	680.273	2169.3	703.925	15967.4	172.549	1547.55	1070.68	3917.96	3405.6	3769.81	3253.7	1790.42	1780.36	2303.47	3412.91	1256.88	1920.98	2300.25	1200.05	3159.34	2126.72	2587.33	1489.63	1873.83	1032.46	9846.6	2294.17
Creatinine_OL2b_16.50_136.0480m/z	149.973	608.791	607.066	645.95	884.625	826.313	969.488	1339.95	1064.88	979.715	1242.61	1135.01	602.505	1119.92	888.798	1066.92	875.815	887.686	1348.66	1108.59	1213.28	1061.34	920.935	1346.05	1075.5	2013.8	1062.68
2-hydroxyglutarate_OL2b_16.96_297.0819m/z	884.468	1162.85	1221.12	1175.86	752.596	757.451	1552.85	904.845	1470.42	1441.62	960.087	1701.57	1104.22	1528.82	1288.18	1267.82	1409.23	820.504	1042.17	1915.29	381.088	283.194	1100.08	1271.76	1458.21	1098	1672.31
7-Dehydrocholesterol_OL2b_18.38_384.3386n	7151.49	3857.41	7018.22	9280.18	2226	5360.82	7755.6	12892.5	15426	8422.41	9216.73	16342.3	6597.72	13115	9631.73	9550.6	6805.33	2911.68	4614.67	13940	20253.6	14580	5422.82	4543.61	4928.27	12874.1	3971.15
2-METHYLGLUTARATE_OL2b_18.90_169.0467m/z	1923.92	1544.25	2052.06	1675.89	2002.87	2076.06	2548.61	1665.38	1857.14	1883.7	1343.46	1362.42	1969.73	1590.77	1947.76	1799.39	1362.86	1631.95	1457.54	1318.43	1868.77	1533.99	1945.64	1822.14	1959.77	1784.37	1466.46
8Z,11Z,14Z Eicosatrienoic acid_OL2b_19.36_339.2889m/z	11378.9	9237.37	8962.08	4414.13	4481.51	4083.04	3313.73	4331.96	4261.2	3778.65	5763.6	4608.93	3889.91	4451.9	3675.25	4032.36	2772.04	2403.58	3122.54	2530.97	5589.78	6258.39	3776.04	3848.18	3781.83	7358.87	3212.89
O-Succinyl-L-homoserine_OL2b_2.03_219.0739n	7723.28	3592.08	4590.97	6142.37	9353.4	7268.84	8968.3	2804.06	1410.95	8905.59	3223.3	3169.81	11338.2	3771.16	1274.71	5156.85	7683.78	7952.95	3098.15	2473.42	3121.99	2421.91	3034.41	5048.71	4130.72	1630.01	6454.78
10-hydroxydecanoic acid_OL2b_2.06_206.1749m/z	2695.1	2986.58	2449.07	3104.96	3076.31	2559.42	5409.02	2066.53	2152.86	3154.53	1522.22	2539.22	4011.72	3082.23	3980.88	2509.04	3388.59	2913.75	2661.33	2207.15	3233.31	2032.88	3537	2464.78	2640.46	3625.37	3815.21
Uracil_OL2b_2.32_113.0345m/z	10412	6436.9	6628.55	7022.28	7352.46	7449.86	11570.6	8947.74	11792.2	13208.2	5861.77	8746.14	12655.9	7094.46	8615.29	6000	8202.06	7340.8	5583.69	8163.18	14312.1	8340.59	10563.7	7211.43	8147.1	11902.9	10056.2
INDOLEACETALDEHYDE_OL2b_2.42_159.0685n	437127	46137.8	38023.7	87031.6	90936.8	121207	230245	29467.3	26957.6	36664.5	25226.9	36515.1	69902.3	73187.3	76515.3	104313	118808	175590	138187	55055.7	28284.6	29985.9	18441.8	49634.5	35936.7	25499.8	214839
S-Allylcysteine_OL2b_2.42_184.0399m/z	373.439	87.2171	328.095	291.287	288.065	2061.44	176.235	1132.59	213.657	824.633	390.871	244.492	2034.9	418.676	359.16	264.181	955.997	4275.43	2400.55	1257.14	651.308	316.474	261.711	848.26	298.019	681.663	3051.12
Acetyl-DL-carnitine_OL2b_2.58_204.1228m/z	3352.35	5591.29	6288.48	4105.29	8802.3	5223.47	1871.42	4329.09	3810.28	3106.74	3528.69	3842.23	2672.09	3135.96	3121.56	4400.45	4888.3	5196.5	5541.09	3857.73	2351.4	2715.22	4765.82	4310.96	6088.68	2564.2	4113.2
N-Acetylvaline_OL2b_2.60_159.0893n	2196.07	1792.01	1853.57	1752.63	2135.41	1129.79	815.339	1238.08	2204.38	1508.98	884.324	1999.99	1615.47	978.539	1288.29	1720.14	712.994	1348.52	1462.75	1302.65	1324.71	1768.89	1571.76	1672.55	1553.63	1115.67	933.878
Guanine_OL2b_2.65_152.0565m/z	202261	85443.4	102291	176292	59381.7	102957	296967	261443	84316.3	129606	302846	85587.7	134178	324623	56332.7	64088.4	206514	46496.1	46682.1	301271	242607	536250	86426.9	116603	153294	562824	161132
METHYGLUTARATE_OL2b_2.74_129.0543m/z	1866.84	2241	1543.1	1722.02	1771.82	1525.09	4051.52	1470.54	1604.04	2396.72	1432.57	1552.34	2405.12	2102.18	2371.86	1905.58	1931.68	2163.17	1152.95	2108.7	1826.08	1913.88	2123	1436.79	1983.91	1873.14	1663.06
ADIPATE_OL2b_2.77_169.0469m/z	1389.57	1988.72	1070.06	970.666	1325.54	843.065	3493.75	1341.76	1757.37	1840.81	1687.91	1229.69	1388.67	772.692	1582.58	1012.83	1119.27	636.518	1161.48	1729.58	2304.52	2282.92	1759.43	1075.63	1727.12	1770.95	1471.01
Uracil_OL2b_2.79_113.0344m/z	1467.63	1648.04	1184.77	2342.4	1573.67	1634.7	2100.99	1499.36	1481.55	1470.5	1339.82	1410.72	1649.83	1362.97	1298.36	1316.54	1283.83	1521.75	1216.88	1368.49	1364.72	1342.09	1370.69	1256.52	1214.73	1265.83	1843.92
3-Hydroxy-3-methylglutarate_OL2b_2.87_162.0527n	1599.62	2472.19	1542.35	1488	1740.23	1603.72	2330.94	1627.11	1676.46	2378.56	1432.77	1793.27	2098.18	1945.89	2340.45	2078.08	2274.23	1758.83	1544.27	2053.89	2498.26	2015.52	2868.36	2023.09	2032.38	2824.12	2299.62
1,5-Anhydrosorbitol_OL2b_2.87_187.0573m/z	940.812	494.834	592.929	1535.91	789.551	372.789	1991.61	1502.59	888.415	661.763	484.184	1004.07	469.472	572.784	800.529	375.215	355.928	1711.88	2034.08	2749.43	1110.07	2635.46	915.304	455.623	572.537	495.802	646.991
5-HYDROXYINDOLEACETATE_OL2b_2.90_191.0578n	20317.5	65214	12274.8	16990.3	18703.2	16109.9	17527	41165.1	16591	15111.6	21089.3	12217.1	15451.6	27014	15899	46901.6	48976.9	21245.1	11140.1	30911	12551	31147.4	18050.7	32749.2	12522.3	17943.2	58625.4
Leucyl-Serine_OL2b_3.05_219.1337m/z	3996.26	1030.59	1758.19	3549.19	1431.26	2978.13	1830.28	877.609	1057.51	1255.63	1303.12	1375.35	2370.12	1289.35	1170.81	1505.94	1556.34	2892.79	3388.64	1420.04	939.57	1892.5	1255.6	1966.52	2252.14	934.989	4573.49
3-Hydroxyadipic 3,6 lactone_OL2b_3.10_144.0422n	2399.52	5161.04	1764.23	3794.43	1854.55	2298.1	21066.2	1895.89	5157.9	17346	1287.87	8682.97	20421.7	1920.98	2203.86	2156.25	42773.9	1804.96	1875.87	1844.59	2155.43	1678.28	14593.5	1968.84	6322	1817.9	64989.3
Glycylvaline_OL2b_3.10_157.0969m/z	4164.07	63403.5	4670.87	2444.17	4354.51	16989.1	23744.9	1246.1	761.186	8699.73	8270.39	1657.73	10641.2	7315.45	404.27	3697.67	6398.78	14278.4	1659.22	2365.27	1850.98	1114.73	1610.19	5239.76	2941.26	368.33	2234.76
trans-Cinnamic acid_OL2b_3.22_148.0523n	6.88362e+06	8.87887e+06	6.30997e+06	7.47417e+06	7.74714e+06	7.14131e+06	7.82553e+06	8.21728e+06	7.73682e+06	7.16237e+06	6.19592e+06	6.6007e+06	7.18049e+06	6.84574e+06	8.09496e+06	7.43674e+06	6.8487e+06	8.39062e+06	7.08934e+06	7.86931e+06	7.02312e+06	6.92377e+06	7.99057e+06	7.65659e+06	7.83122e+06	8.554e+06	8.06134e+06
Leucyl-Serine_OL2b_3.29_219.1336m/z	11649.7	2951.4	12457.7	46231.9	9280.49	14775.7	4154.58	2753.6	6495.63	14890	6204.02	8179.62	18716.8	4178.82	8001.96	9093.03	14165.3	19508.4	26132.6	8514.53	7008.52	8187.59	9111.42	15833.7	13932	2309.66	28766.7
Uracil_OL2b_3.36_113.0344m/z	1855.24	1506.42	1853.38	2132.7	1926.33	2262.85	2311.46	2041.44	1990.02	2048.52	1801.02	1902.88	2077.69	1990.99	1634.65	1580.84	1958.32	1975.8	1659.66	1859.06	1916.61	2052.93	2033.57	1916.98	1768.59	2009.39	2184.94
L-Glutathione reduced_OL2b_3.41_308.0904m/z	922.584	4331.25	2423.53	1274.52	4592.51	3296.14	2257.64	1735.75	944.238	1160.4	2349.13	2429.02	1717.52	2127.45	1649.87	2866.77	3190.73	4143.37	2174.45	1267.47	218.013	966.112	1539.78	1937.41	3699.44	921.301	2051.41
Gamma-glutamylleucine_OL2b_3.44_261.1442m/z	1255.29	93.6937	348.933	1972.65	744.195	1116.35	1032.41	226.957	394.363	217.406	86.7304	490.594	863.497	77.7078	494.278	765.078	85.0354	1019.7	1096.73	508.71	572.571	62.0976	321.806	704.285	588.156	0	1076.06
5-HYDROXYTRYPTOPHAN_OL2b_3.49_221.0917m/z	902.362	4555.07	2266.05	1276.01	12459.5	876.436	558.972	5006.84	3468.51	2608.35	2558.62	1834.78	883.805	1196.81	1414.92	4773.06	2173.28	2679.6	1175.53	3661.04	1570.71	1899.43	3635.04	1493.01	1666.63	12468.5	1400.42
S-Lactoylglutathione_OL2b_3.49_379.1047n	9892.79	16067.6	15702.2	7190.86	23487.9	14333.3	20163.9	10553.6	4351.42	10460.4	17326.8	11340.6	12724.1	11504.3	3939.91	18725.7	26804.8	20603.6	6985.7	5418.41	2979.89	7416.56	9918.53	14165.1	15563.6	2603.21	11673.2
Guanine_OL2b_3.59_152.0565m/z	4053.85	3291.61	4506.58	2162.33	4145.66	3744.09	3440.94	5609.35	5931.26	4487.07	4568.89	5726.08	3620.86	5130.6	4005.47	3679.22	4529.76	3403.75	3725.96	4472.43	6894.67	6297.54	6062.92	7115.87	4246.33	7044.47	3816.99
Thymine_OL2b_3.62_127.0500m/z	32973.9	19514.3	11833.3	4174.92	15495.1	7289.29	30113.8	52753.4	64186.6	36106.3	26735.5	32522	30275.7	39973.8	38534.9	16966.9	23074.7	12791.3	6019	36263.1	78911	55300.5	44874	31660	23341.6	63207.5	24404.6
2-Methylbutyrylglycine_OL2b_3.76_159.0893n	1209.6	1554.98	2231.2	1945.27	1106.92	918.529	1336.08	1315.56	2032.99	1541.64	1175.44	1363.02	1807.08	1179.17	1445.14	1569.61	1239.83	1473	2324.76	1414.92	1192.38	1466.68	1598.08	1516.13	1127.4	1578.09	1457.57
Gamma-glutamylleucine_OL2b_3.76_261.1442m/z	12076.6	130.314	5050.7	10912.9	3701.23	11133.5	9469.97	213.798	6078.28	2399.8	287.76	7219.07	7960.19	296.794	4587.63	5980.36	603.183	10257.3	10486.6	4957.56	4459.89	767.909	5463.11	8639.53	8072.14	398.237	10865.4
Lysyl-Leucine_OL2b_3.79_260.1963m/z	203.306	0	342.713	4276.15	0	557.491	119.796	0	0	81.1298	0	330.628	133.948	0	0	171.277	84.1197	81.1241	270.777	141.33	96.7549	0	210.633	76.114	4515.62	0	223.772
3-Hydroxy-3-methylglutaric acid_OL2b_3.97_185.0420m/z	359.214	252.584	159.198	265.381	143.973	193.381	285.181	231.611	410.564	366.848	265.024	281.408	330.558	266.697	627.878	232.332	328.383	228.573	48264.8	12979.2	1298.64	661.361	756.784	784.596	551.066	690.482	636.953
3-Hydroxy-3-methylglutaric acid_OL2b_4.15_185.0420m/z	310.162	158.159	239.987	195.628	170.856	67.8854	0	128.992	128.019	252.981	192.086	156.094	458.095	309.247	472.137	244.424	399.3	204.654	39832.7	9011.24	1275.13	631.693	1070.67	715.325	473.646	620.552	269.955
Alanyl-Leucine_OL2b_4.18_203.1390m/z	2032.27	157.635	739.501	568.809	722.534	1750.8	1848.16	264.678	456.23	1304.83	128.048	499.86	1248.5	152.089	452.499	640.047	1553.23	1847.63	1580.42	785.574	225.933	206.374	698.927	980.061	840.848	396.665	2611.98
3-Hydroxyisovaleric acid_OL2b_4.23_141.0521m/z	2623.48	1537.37	1956.7	2646.57	2265.29	1466.78	2271.51	3572.1	3497	4131.84	2417.39	3144.85	3366.34	2823.85	2538.9	1913.57	1439.24	2210.22	1338.85	3683.57	3124.13	2990.85	3822.21	3739.09	2762.12	3313.92	1647.95
L-Theanine_OL2b_4.23_219.0709m/z	973.757	521.587	812.409	1135.5	846.055	445.642	1086.33	1415.13	1280.5	1812.18	1012.31	1384.62	1341.58	982.975	979.206	724.784	724.656	986.529	385.557	1399.22	1192.37	1437.17	1263.69	1420.77	1052.23	1361.97	364.565
Indole-3-aldehyde_OL2b_4.33_146.0600m/z	84200.7	94692.1	75332.4	87183.6	101837	84285.1	86412.7	125526	87125	108956	77709.4	80365.8	112134	76732.6	103742	60451.9	79205.7	112376	72680.6	109223	104595	94463.4	92491.6	92082.1	81364.6	113128	77377.9
Indoleacrylic acid_OL2b_4.33_187.0632n	4.48677e+06	5.09631e+06	3.96147e+06	4.92045e+06	5.20469e+06	4.46716e+06	4.79199e+06	6.71285e+06	4.75674e+06	5.57201e+06	4.17073e+06	4.27923e+06	5.90072e+06	4.23585e+06	5.65223e+06	3.42831e+06	4.30066e+06	6.1955e+06	3.95847e+06	5.75556e+06	5.30345e+06	4.86134e+06	4.97067e+06	5.11134e+06	4.40759e+06	5.70857e+06	4.19097e+06
3-Hydroxyadipic 3,6 lactone_OL2b_4.59_167.0311m/z	245.757	244.013	0	98.3151	182.353	130.493	45.1534	125.577	322.748	245.229	175.543	0	0	252.5	150.521	135.49	41.4665	119.22	34.151	95.455	193.595	192.948	43.9802	102.741	115.298	163.822	96.3297
1,3-Dihydro-(2H)-indol-2-one_OL2b_4.66_134.0599m/z	666.2	2593.52	1217.67	496.727	675.824	374.304	254.767	1191.29	2757.37	2419.49	576.507	2046.99	1537.35	948.41	1017.4	1507.23	365.876	736.5	1290.77	808.399	952.669	890.44	2543.75	861.854	1641.33	1417.2	480.205
6-Oxopiperidine-2-carboxylic_OL2b_4.74_144.0654m/z	1876.1	2042.29	2406.91	3620.5	2362.07	2821.71	2245.57	1647.67	1578.94	2077.19	1880.81	1810.6	2134.34	1969.92	1658.19	1556.49	2248.26	2917.99	4014.7	1745.83	1772.45	2618.58	2095.46	2161.21	2137.24	2051.81	2750.85
L-Methionine_OL2b_4.74_150.0581m/z	187.972	210.686	407.27	685.639	229.026	529.321	163.067	200.394	37.0267	240.564	326.281	78.7126	206.338	149.986	41.7146	41.7747	253.199	380.968	617.765	131.417	51.5291	243.288	144.308	128.252	173.692	183.608	270.109
L-DOPA_OL2b_4.74_198.0758m/z	0	0	56.0282	0	363.791	0	0	166.899	78.2837	183.173	0	251.287	65.9351	0	0	177.416	83.8255	120.516	39.5195	114.754	104.304	0	65.9234	55.0519	94.7077	78.2888	0
N-Formylphenylalanine_OL2b_4.77_176.0704m/z	3952.85	227.945	179.114	128.643	0	749.919	984.561	0	0	42.1021	0	0	134.661	153.463	0	41.4139	42.5786	214.22	82.6578	315.38	55.6646	65.4802	0	0	64.5105	110.234	227.773
L-Phenylalanyl-L-proline_OL2b_4.79_263.1386m/z	91.3191	312.585	484.469	1481.67	109.804	783.765	450.729	127.402	0	749.313	391.2	132.012	1226.31	175.669	109.093	177.911	578.504	275.995	2526.98	223.236	282.368	573.664	0	360.9	160.875	140.703	1008.47
BENZOATE_OL2b_5.30_105.0335m/z	6115.41	11277.4	3721.96	4051.02	3426.98	2441.81	2473.42	6615.64	13116.1	7319.49	6252.08	8982.4	6075.71	6929.44	6026.11	9490.03	2972.78	3503.88	5189.75	6204.72	8338.66	9230.39	12014.2	7292.6	7861.08	7825.38	3920.73
Isoleucyl-Leucine_OL2b_5.43_245.1854m/z	4650.47	427.875	2010.55	8873.93	2089.42	2889.66	278.814	277.132	2153	2424.86	553.248	2890.71	5031.15	510.047	3627.43	2131.85	2023.47	5277.68	6661.89	2000.63	2318.7	1180.73	2204.85	4041.33	3916.42	341.966	8998.25
GLUTARATE_OL2b_5.56_115.0389m/z	803.002	835.536	1058.48	646.556	1126.5	868.428	861.631	918.399	2500.54	813.905	1877.95	1674.53	937.085	893.274	1053.4	902.002	3461.97	904.051	867.445	779.082	824.779	1106.05	2254.57	968.925	5117.55	2866.95	4535.11
2-METHYLGLUTARATE_OL2b_5.56_146.0575n	1118.92	908.138	1570.56	835.03	2185.85	1406.35	1469.45	1147.8	11282.8	969.105	7910.44	5647.47	1205.04	1271.92	1480.14	1167.98	20640.3	2813.72	1413.26	858.205	1183.38	2271.11	9522.58	1252.87	28084	13868.2	25430.2
GLUTARATE_OL2b_5.83_115.0389m/z	2634.16	4009.53	3111.11	2666.61	3353	4250.07	5739.61	2808.14	3937.73	4627.57	1892.35	4191.82	5178.48	3522.34	5382.21	4129.29	3373.61	4346.63	4805.93	3926.52	6216.79	3194.12	6083.55	4251.19	4704.91	4028.41	5064.69
2-METHYLGLUTARATE_OL2b_5.83_169.0470m/z	7166.82	9298.32	7586.98	7071.87	9085.03	12167.2	15582.1	6066.39	10523.9	12361.8	5217.7	11532	15249.8	8978.45	16189.2	10330.1	9782.31	12208.6	13928.7	11424.2	18736.2	8585.93	17657.6	11794.4	13066.8	11415.3	13872.5
5-Hydroxyhexanoic acid_OL2b_5.85_132.0784n	4288.92	4549.22	4089.73	4141.54	8617.09	3917.76	4505.91	9258.34	6014.39	6145.34	3875.72	6417.33	6027.14	5684.04	5104.22	5314.31	4108.48	8710.33	3977.53	8235.84	4445.14	4919.39	6681.23	7062.2	7475.92	5409.22	4295.41
Indole-3-aldehyde_OL2b_6.38_146.0599m/z	205.039	534.786	184.312	312.933	263.781	276.06	75.0272	231.751	605.071	404.137	309.605	368.695	327.561	310.134	441.589	483.988	221.963	117.474	175.244	327.37	428.821	458.95	524.186	317.996	237.466	499.031	276.135
5-Hydroxyhexanoic acid_OL2b_6.56_155.0677m/z	3377.08	2583.94	2254.36	22369	2492.92	2208.43	3562.73	3590.09	4063.25	3276.87	2771.62	3479.3	3203.51	3341.16	3004.58	3215.26	2171.35	2391.35	1961.16	3175.93	2795.74	2973.03	4444.39	3710.29	3549.18	3529.79	2405.52
INDOLE-3-ACETATE_OL2b_6.76_175.0630n	145.831	67.1441	0	4885.65	146.561	48.8144	141.569	125.776	0	59.736	60.2349	56.7488	157.854	48.3931	0	45.3862	68.7335	126.847	122.042	0	91.5229	0	215.921	69.2789	43.3088	62.0247	83.9944
2-METHYLGLUTARATE_OL2b_6.90_129.0544m/z	147.462	0	98.6717	70.4066	276.023	0	132.128	29.3692	0	114.314	37.2981	84.3436	146.192	83.5258	69.438	16.148	313.251	97.2754	0	0	49.0501	0	0	58.669	90.4342	46.1805	121.492
Isoleucyl-Leucine_OL2b_6.97_245.1854m/z	1570.05	264.832	492.074	499.21	1028.28	931.395	2047.23	269.796	1008.7	1323.08	160.658	870.917	1991.49	657.466	1403.72	863.071	1120.69	2330.88	806.419	1382.76	473.362	581.057	2168.05	1175.8	1204.53	328.336	5428.84
INDOLEACETALDEHYDE_OL2b_7.13_160.0756m/z	852.455	1153.05	513.297	748.358	249.933	455.833	594.902	1150.58	1900.02	2183.49	778.478	960.002	1239.15	938.732	1094.8	814.38	523.543	240.798	309.066	822.297	1994.39	1395.84	1691.78	1031.9	655.132	2036.07	323.894
GLUTARATE_OL2b_7.23_115.0389m/z	419.383	948.321	1257.26	377.634	588.766	575.105	853.958	514.133	396.234	1029.45	1265.33	501.708	1351.14	530.088	487.874	552.716	529.283	488.922	3942.21	378.586	570.473	1259.74	623.838	558.414	434.559	581.092	657.737
SEBACATE_OL2b_7.56_203.1277m/z	1526.05	1161.88	943.771	1521.81	927.433	787.024	15137.6	1034.42	1912.41	1298.22	956.553	1036.26	1027.33	774.033	1263.06	1464.9	735.976	1169.18	8720.16	3252.35	1905.2	1036.6	1308.27	731.406	884.395	1249.09	1365.12
Indoleacrylic acid_OL2b_7.61_170.0598m/z	75.945	36.935	102.25	0	0	0	0	324.952	75.9991	62.1367	325.17	125.012	0	210.345	61.8706	0	47.5431	0	135.236	298.885	54.6797	523.312	178.161	302.687	128.869	174.573	169.662
trans-Cinnamic acid_OL2b_7.79_131.0490m/z	475.998	563.352	197.559	108.449	47.1836	51.6295	0	91.4474	442.682	440.206	85.5247	381.4	282.753	105.795	118	400.171	91.1762	134.893	102.578	129.976	294.127	90.2409	532.497	54.3914	386.448	226.413	205.037
Octenoyl-L-carnitine_OL2b_8.09_286.2007m/z	23889.5	11947.6	10955	12930.4	46961.3	23093.4	6519.27	43356.1	15859.1	6524.82	8266.58	17944.2	7069.18	14773.4	11360.2	8332.08	12920.6	50381.6	25041.6	22849.9	5926.97	8503.3	18880.6	13769.9	20143.7	11512.3	12518.5
SEBACATE_OL2b_8.96_203.1277m/z	4011.19	2880.15	2252.25	3821.23	1693.64	1827.1	12601.7	2460.77	3600.35	5205.67	2413.49	2716.47	3853.84	2094.56	3341.04	3006.69	2060.02	2535.36	58219.6	16418.6	4371.05	4056.26	2837.48	2485.03	2966.86	3213.27	2877.24
Undecanedioic acid_OL2b_8.96_217.1432m/z	5855.07	4829.65	3665.3	5886.63	3515.61	2918.16	19251.9	4547.57	5508.92	8740.81	4444.17	4759.65	5913.03	3531.13	5395.03	4009.68	2893.84	3776.13	96753.7	28019.2	7743.49	6431.38	4858.16	3639.9	4411.34	4878.49	4166.12
3-(4-HYDROXYPHENYL)PYRUVATE_OL2b_9.19_163.0389m/z	4982.53	5937.26	5352.07	5282.48	5480.02	4696.95	5561.94	5666.94	5415.39	5377.06	9684.72	10120.7	4978.85	12164	5377.14	5360.16	5114.09	5436.86	4549.19	5153.02	19011.5	19427.2	5796.89	5820.84	5711.92	6052.49	5181.46
SEBACATE_OL2b_9.42_203.1276m/z	110.544	210.444	168.791	172.512	219.565	67.3632	476.965	203.269	0	79.3138	68.9477	413.834	140.536	278.719	139.568	124.696	155.071	304.539	4931.08	849.718	549.658	205.829	295.274	326.943	247.687	161.889	360.589
Undecanedioic acid_OL2b_9.83_181.1218m/z	1464.45	1961.63	1261.42	1328.24	1112.22	1261.6	1764.58	1528.58	1624.33	1187.72	1279.46	1436.72	1664.74	1005.43	1738.82	1751.92	1126.8	1182.71	1404.54	1571.04	1361.3	1707.77	1642.73	1823.81	1546.89	1719.03	1804.64
Methyl 2,2,2-trichloro-1-hydroxyethylcarbamate_PD_A_0.03_203.9382m/z	8815.54	10733.9	10729.2	8107.57	9162.63	7377.21	11214.3	10572	11472.2	9303.78	9146.88	10959.3	11187.7	9347.04	10750.4	11307.8	10188.2	10185.6	8246.6	10109.8	10793.4	10145.1	12663.9	10909.2	10643.4	8755.79	11538.9
6-Bromo-3-fluoropyridine-2-carboxylic acid_PD_A_0.03_263.9045m/z	9550.31	9844.49	8792.09	8061.68	7751.05	6999.3	9235.17	10026.5	11425.3	8615.29	7649.44	8443.99	9891.71	9341.56	9512.62	10231.7	10278.6	7823.12	6974.81	8888.2	9655.6	10390	11428.9	10609	9711.85	9141.62	10733.9
[6]-Shogaol_PD_A_0.03_277.1792m/z	4513.3	4980.2	4650.38	3497.55	3595.02	4302.43	4738.87	3880.75	4422.36	3336.25	3626.62	4410.46	3576.66	3682	4217.96	3626.84	3146.56	3968.46	3886.31	4045.07	4640.83	3941.41	3936.76	4695.36	3323.15	2842.78	4641.73
Ethyl (2,2,2-trichloro-1-hydroxyethyl)carbamate_PD_A_0.10_217.9536m/z	19185.9	19363.5	19802.8	15997.5	16525.3	16316.8	21760.1	21313	22849.7	19899.7	17613.8	20342	20492.3	18127.2	20359.4	20332.1	19647.7	17863.4	16178.6	19262.3	19837.3	19992.4	23921.4	20959.2	20503.7	16463.2	22459.9
Lys-Lys_PD_A_0.45_138.1073m/z	1694.2	0	217.708	3152.56	0	190.885	144.814	0	1008.42	0	0	926.24	2286.9	0	1330.79	132.439	0	0	6751.71	63.423	1533.66	0	56.7609	0	0	0	4590.31
Methyl(prop-2-yn-1-yl)(propan-2-yl)amine_PD_A_0.49_112.1118m/z	29573	106166	12134.3	19771.2	62724.2	39250	23033	22928.2	28256.9	14329.9	12821.9	61076.4	38341.1	9207.79	77134.1	41874.7	13329.3	38040.7	16448.2	14062	6823.12	2511.12	65636.2	8873.38	88893.9	39067.9	14902.6
1-Ethyl-3-piperidinamine_PD_A_0.49_128.1311n	1.0392e+06	2.66227e+06	438864	790170	1.52212e+06	1.19745e+06	815769	803104	918668	570801	445329	1.60212e+06	1.37603e+06	410926	1.91847e+06	1.09368e+06	536604	1.24695e+06	670797	577433	294382	113229	1.71073e+06	399342	2.29085e+06	1.05012e+06	635250
1-(2-Bromophenyl)ethanol_PD_A_0.49_182.9802m/z	10396.1	11350.3	10682.5	11888.2	7765.51	8449.64	12954.7	12311.8	18897.8	11774.7	9308.27	12264.4	9820.61	14940.2	15934.2	10011	15351	7723.21	10504.6	13493.1	18176.9	17441.1	14810.2	15781	15797.9	17694.4	15217.8
2,5-Dimethyl-4-pyrimidinamine_PD_A_0.51_124.0866m/z	0	0	0	0	0	0	129.312	0	0	0	0	0	0	0	7089.53	0	0	0	0	0	0	0	0	0	102.815	0	0
2,2'-Dithiobis(benzothiazole)_PD_A_0.51_332.9633m/z	6235.77	2167.03	3721.29	1723.59	11323.3	5820.86	1947.6	4396.44	2651.51	3781.18	3599.23	2292.9	4024.82	0	1505.24	3619.05	4307.36	7254.62	4080.47	777.819	1487.25	0	5050.58	5555.04	2422.49	104.131	0
Pyrrolidine_PD_A_0.51_71.0735n	30324.4	19308.9	13764	120672	18325.5	20552.4	10218	10332.4	14259.3	26944.3	6490.26	12792.7	26042	5978.84	11340.2	9547.94	9541.37	10553.8	14503.9	8894.3	9214.02	4594.55	21073.2	11042.5	14775.5	7602.08	10040.5
4-Aminopyridine_PD_A_0.51_94.0530n	2.18049e+06	397065	323942	808973	202337	975173	1.85714e+06	813673	447202	386116	693065	423184	548275	1.10118e+06	1.29481e+06	1.12766e+06	1.31305e+06	1.81424e+06	1.37968e+06	927009	325529	1.00355e+06	411395	1.00447e+06	443573	465746	1.94054e+06
1-(4-Fluorophenyl)-2-phenylethanone_PD_A_0.53_214.0803n	5771.38	6782.66	2757.65	4485.5	3547.16	3606.61	4022.78	6396.69	7530.16	5526.65	2839.35	4873.97	6345.44	2274.98	5012.48	4611.54	4048.93	3951.67	2738.01	5420.79	6744.67	3796.52	6203.5	6854.83	2542.06	6007.08	5021.24
5-(3-Chloro-1-benzothien-2-yl)-1,3,4-oxadiazole-2-thiol_PD_A_0.53_267.9525n	18011.3	13401.2	12275.6	11714.6	13210.1	14581.1	19345.2	12744.3	16154.1	13413.2	10799.6	15897.6	14583.7	11807.6	8097.57	14873.2	10711.4	19065.5	13231.6	12807.7	13202.3	5339.35	20680.9	18594.6	14024.2	8731.18	16041.1
Phenyl salicylate_PD_A_0.61_215.0693m/z	32443.1	47497.4	8401.23	52363.6	46968.4	15620.8	23854.8	29613.1	17374.9	43877	5286.88	11300.6	17561.5	3874.77	2335.89	8523.38	26126.1	15544.2	48533.9	27892.9	9802.61	33499.5	31206.2	31388	7739.14	15544.2	15320
N-Methyl-L-serine_PD_A_0.63_119.0583n	451588	491174	573277	388735	555705	767572	494892	408763	455425	400016	373505	468540	490479	371558	357070	462542	492800	576799	532092	423946	444807	385602	507456	455079	495548	403580	478660
[2-(4-Fluorophenyl)phenyl]methylamine_PD_A_0.63_185.0764m/z	298635	271940	413956	413976	427766	471575	239017	288425	237204	233541	273423	312152	284790	242543	196710	315370	249822	446136	395801	246907	155674	204573	391778	318638	359253	205087	202238
3-Benzoylalanine_PD_A_0.63_216.0630m/z	204934	461410	408891	204268	655197	576516	396900	108083	165852	463704	345610	346359	501707	344378	131229	797236	549060	663449	279854	89784.3	206602	288721	261346	463885	331230	117527	440311
O,O-Diethyl phosphate_PD_A_0.63_309.0869m/z	39066.4	38967.8	55512.4	52600.8	39716	55162.5	23713	42852.1	26293.8	32947.7	36305.7	36433.8	34941.4	38533.3	35967.7	36693.7	28945.1	52187	47598.5	32390.6	12375.2	26476.4	46112.8	39749.4	46653.9	23977.8	28641.9
5-Hydroxy-L-tryptophan_PD_A_0.63_441.1755m/z	312341	581164	704263	437508	1.07224e+06	1.28528e+06	329307	236810	280515	300845	391752	490251	378124	351244	142487	992137	463353	945390	438045	146250	306275	207586	422611	580337	584816	204026	342395
(3-Oxo-2-piperazinyl)acetic acid_PD_A_0.65_158.0690n	179502	112790	114404	174349	42003.1	58554	115956	85876.1	161969	155463	65262.1	111402	198853	71570	120901	85005.8	58315.2	52372.7	93014.1	92170.9	126402	108972	140358	89462.8	99336.1	136771	71769
5-{[2-(4-Chlorophenyl)ethyl]amino}-3-methyl-5-oxopentanoic acid_PD_A_0.65_284.1057m/z	10378.3	28761.9	13955.6	7070.47	17912.1	34318.6	23362.1	8855.07	10197.6	14359.3	14733.5	8468.7	23392.9	51608	6352.74	24422.4	58083.8	24736.2	10475.3	4619.81	20140.2	18824.1	8201.78	28396.9	13520	4423.11	23110.4
Methyl 4-(trifluoromethyl)benzoylacetate_PD_A_0.66_247.0570m/z	34626.2	44159.1	36796.3	26988.9	48046.1	32428.4	40437.6	40382.8	25988.4	35804.6	37378	28758.6	40743.4	35708.6	28787.1	44016.5	32696.3	43755.7	35047.2	25388	30182.5	33378.4	29445.4	41644	31876.1	26452.1	41219.9
8-Hydroxy-6-methoxy-1-oxo-3,4-dihydroisochromene-7-carboxylic acid_PD_A_0.66_261.0361m/z	16418	5116.19	0	6554.58	758.702	2280.91	11677.1	3786.67	1434.32	1865.26	541.489	635.386	3062.68	1427.98	15128.4	733.791	1588.63	9592.84	4705.5	10257.5	702.744	1808.06	744.716	1027.44	974.477	2591.35	5800.38
N-Glycolylneuraminic acid_PD_A_0.66_325.1000n	48227.7	27115.6	14186.5	46080.8	55899.2	20716.7	36111.6	27798.2	14544.6	44374.7	17426.4	23924.5	58134.5	23480.3	14808.3	24658.4	17691.9	44929.8	26693.8	12854.2	11334.1	11381.2	20061.8	24119.7	24914.6	9087.18	35519
Pro-Ile-Lys_PD_A_0.72_179.1281m/z	1764.3	3456.66	1094.08	2625.03	2773.09	846.233	1932.79	1363.37	949.515	1259.86	1525.4	762.71	1407.78	786.464	625.507	1064.35	1572.43	2516.3	3168.26	1430.81	570.836	221.026	1585.06	2018.11	1843.9	1097	4800.95
Nicotinamide riboside cation_PD_A_0.72_255.0967m/z	1156.43	0	255.234	3019.05	0	353.469	6018.15	1165.25	1438.59	3104.46	0	0	1954.54	0	1908.99	397.477	2320.35	558.054	0	746.851	317.099	3142.58	2081.86	827.896	293.287	4597.61	952.785
N-Acetylneuraminic acid_PD_A_0.72_309.1054n	661106	716780	587616	764032	1.01241e+06	969884	536042	482580	385905	467357	421495	462955	532781	440966	254057	681910	671505	942171	667190	288434	259749	302717	544746	516144	688287	294142	655589
N-Acetylneuraminic acid_PD_A_0.72_332.0945m/z	50566.1	51423	47446.4	53160.4	62839.4	61822.7	36731.7	38444.7	34490.2	30565.4	34254.5	36896.7	36908.2	38175.1	20763.2	49809.4	43515.9	59292.5	44181.3	22966.9	21924.9	25864.1	47431.3	41272.3	45216.6	23445.7	38331.5
N,N'-Diacetylchitobiose_PD_A_0.72_425.1761m/z	19751.6	28936.8	19620	25691.5	42749.3	41161.2	9919.12	17137	11947.7	6076.73	9108.08	16089.5	14069.7	8477.24	7244.55	30113.9	20894.4	38437	20934.6	7145.62	6499.82	3336.19	18988.3	16351.9	17566.2	8386.1	20229.2
L-Cysteine-glutathione disulfide_PD_A_0.72_426.0875n	435954	4671.71	873880	49743.5	152792	296511	392298	577246	325781	836163	304111	10726.3	418203	452758	46.5924	94995.7	266015	88499.3	219177	490083	1.21367e+06	834524	98555	646419	1548.55	704939	337135
N-Acetyl-DL-valine_PD_A_0.74_160.0966m/z	12773	12043.4	12786	11017.1	19644.7	18494.7	13983.8	10302.8	10379.8	12118.2	8973	9158.65	12351.5	12799.4	10141.3	13199.7	12510.1	19559.7	14327.3	7095.94	8858.9	12104.2	13261.7	13064	13063.3	8899.83	15152.5
Cyclo(alanylleucyl)_PD_A_0.74_185.1281m/z	1363.33	2337.31	1437.79	3170.54	6320.14	5781.75	2192.54	2631	2529.66	2503.48	2632.42	827.35	3835.93	3517.81	786.976	2832.44	4196.31	3398.33	5911.43	1673.37	511.237	3263.38	1313.32	1384.51	3091.94	1422.7	3770.57
5-Isopropyl-4-propyl-4H-1,2,4-triazol-3-yl hydrosulfide_PD_A_0.74_186.1057m/z	36306.9	17820	7258.15	53303.6	55592.2	39562.6	41381.1	8420.15	6202.18	46484.7	7467.42	8043.59	20907.9	42098.5	15903.8	13428.1	30846.3	15812.1	28114.7	9201.49	2648.23	22263.4	6312.18	12235.8	23129.3	26682.3	19950.1
Galacto-N-biose_PD_A_0.74_384.1494m/z	5067.93	5062.26	3983.25	4653.78	4514.54	7057.93	9371.01	3292.2	3795.5	6109.39	4654.82	4997.96	4421.91	7462.24	4450.63	3899.06	3709.18	3986.08	3565.22	3938.74	3589.03	6096.76	6594.84	5153.59	8091.16	8303.97	5484.74
Gentianose_PD_A_0.74_504.1691n	19506.9	49199.2	19645.1	60280.5	17892.9	27725	290069	28019.9	32562.3	114291	32038.9	25745.4	50673.6	34393.8	33447.3	17926.8	104018	20545.5	18264.4	43085.1	36315.1	51874.2	21112.6	30954.7	53351.6	110910	198068
Lacto-N-triaose_PD_A_0.74_546.2029m/z	15207.8	6934.9	10820.6	14018.6	10041	10435	22205.7	6423.19	10427	14547.2	9052.04	8851.46	6477.6	16650.4	8963.2	13049.1	10606.6	10577.1	6945.53	8440.68	11286.8	12046.7	7098.91	13041.8	14317.2	13458.5	19870.8
Uridine 5'-diphosphogalactose_PD_A_0.74_589.0445m/z	16336.2	8808.66	24715.8	13857.6	31681.5	19099.2	10378.2	13275.2	18897.1	17435.5	14936.9	24555.2	17594.4	20614.7	14750.4	21253	13403.9	27944.2	19615	15730.4	19239.3	9707.95	25464.3	27080.4	29669.4	11776.5	20250.7
Cytidine 5'-monophosphate_PD_A_0.74_647.1108m/z	6688.07	7057.89	2900.23	45985.6	18857.7	49027.8	2301.21	4875.96	5365.83	24200.4	4023.64	0	41169.3	10989.3	1892.15	2773.27	12784	11443.7	48974.5	2081.15	1319.83	5510.58	1989.39	2244.81	6416.84	0	13144.4
LNnT_PD_A_0.74_708.2557m/z	13581.9	8270.17	10785.1	10889.4	13690.6	7739.42	21413.9	9588.69	9806.72	17178.4	11066	8808.64	10232.2	18458.2	13108.2	11115.2	13329.8	8435.09	7115.8	7085.52	13548.3	13731.3	6221.4	16084.1	7510.32	12573.2	16728.6
DL-2-Aminocaprylic acid_PD_A_0.76_159.1258n	4.62515e+06	4.25174e+06	4.45633e+06	3.70407e+06	6.4922e+06	6.49815e+06	5.03789e+06	3.17088e+06	3.44875e+06	4.27686e+06	3.52225e+06	3.12574e+06	4.36527e+06	4.27524e+06	2.79144e+06	4.1371e+06	4.53312e+06	6.11157e+06	5.23566e+06	2.1993e+06	2.80531e+06	4.19302e+06	3.76165e+06	4.05844e+06	3.96814e+06	2.93382e+06	4.80164e+06
4-[(3,5-Dimethyl-1H-pyrazole-4-)sulfonyl]morpholine_PD_A_0.76_246.0901m/z	49541.1	42029.1	37099	46876.9	36874.5	38497	51115.1	41767.8	34536.4	46603	38036.3	33475.2	34875.7	45653.6	51548.6	51414.3	34667.9	32263.3	31134.6	43393.2	45506.5	50039.2	42581	46728.1	32676.1	54319.2	52610.6
6-Ethoxyzolamide_PD_A_0.76_259.0208m/z	7915.81	0	25130	4526.16	207.825	38430.8	8704.45	0	5710.22	0	146.47	16546.2	3599.1	0	15001.5	19801.3	805.985	6642.32	14611.1	1880.96	13123.7	1135.36	661.196	6229.3	0	174.692	12065.6
Cytidine 5'-monophosphate_PD_A_0.76_324.0587m/z	519143	548889	479306	860970	833270	1.02962e+06	565450	414735	341450	790249	406097	297946	843276	560038	294168	475982	681501	688571	858433	296134	254060	377063	390826	423749	546120	240150	660294
Maltose_PD_A_0.76_325.1123m/z	17895.4	21342.6	9534.08	32213.1	15862.4	29733.5	264363	16476.8	24474.1	65540.3	12975.1	11750.5	34769.9	19645.2	15898.3	9746.7	91760	11562.5	18070.5	21708.9	20661.3	40136.4	8339.31	12059.8	28637.8	62285.6	155738
Glyceraldehyde, 3-(dihydrogen phosphate)_PD_A_0.76_341.0029m/z	4713.71	1030.35	3886.39	6141.31	11369.4	10992.9	2890.54	1860.06	1248.15	1062.66	1550.46	2835.86	5827.23	658.179	2381.89	6193.75	6290.76	16301	8419.01	2195.76	0	0	1137.42	3408.65	7638.08	917.387	11456.1
Cytidine 5'-monophosphate_PD_A_0.76_346.0405m/z	12786	17408.3	15013.5	22453.6	9641.36	8401.37	11252.4	13066.3	10714.7	19710.4	12999.8	8540.61	16292.9	10777.9	9564.84	13107.7	9592	11280.9	7995.81	10414.4	9248.01	10551.2	13711.5	10849.5	11766.7	9513.8	10310.4
3.alpha.,4.beta.,3.alpha.-Galactotetraose_PD_A_0.76_666.2221n	48570.7	30209.8	11757.1	52965.8	34170.1	72614	469252	29099.8	56746.1	133333	24705.9	13018.6	86541	32493.3	25623.2	18237.1	233451	34398.8	40272	48567.5	41643.2	73223	14689.9	15659.3	48045.7	104963	333136
Maltopentaose_PD_A_0.76_828.2744n	4645.42	3574.72	0	8836.88	0	6933.34	95447.4	3622.03	11573.7	17034.8	0	0	12378.8	2098.33	5036.47	0	49066.9	5366.8	1320.6	9408.97	7833.13	7997.8	7199.09	2560.13	10551.3	13016.3	79538.4
3,4-Dimethylbenzoic acid_PD_A_0.79_151.0752m/z	2713.99	2961.29	1799	1420.25	445.29	2914.79	1889.47	2443.34	5470.09	1985.43	1932.95	2463.81	2782.84	730.959	2173.64	2552.2	2358.21	4572.71	567.81	2543.91	2341.97	3415.6	4689.95	3372.16	2452.37	3006.19	2643.13
Glyceraldehyde, 3-(dihydrogen phosphate)_PD_A_0.79_171.0052m/z	49916.2	51257	33769	44087.9	126743	56990.4	58741.5	43669.1	17226.2	50176.4	46208.4	29926.6	45183.6	51780.1	17837.5	37230.7	57879.8	104323	24882	23339.2	22622.6	16723.1	27748.7	57504.7	39426.9	25434.9	59062.4
5-(Chloromethyl)-1-phenyl-1H-1,2,4-triazole_PD_A_0.79_193.0407n	6475.97	10975.8	16101.1	7242.3	30991.6	16592.9	8505.75	15676.1	9686.58	11820	8999.26	8328.83	18897.2	10175.5	3912.95	12173.2	14019.2	21181.2	16597.5	8997.86	9530.14	8482.61	8161.36	11342	8507.82	12720.9	22858.3
Ethyl 2-[(chloroacetyl)amino]benzoate_PD_A_0.79_264.0391m/z	17390.8	6854.3	3615.92	5001.35	17103.7	18429.3	6045.66	8140.86	4437.36	4803.6	5704.04	4965.87	11462.1	5221.06	4971.46	8850.86	5789.53	21588.3	13108.8	5346.62	3584.79	909.05	7125.2	14745.6	7473.67	2766.27	5672.37
4-Chloro-6-(pyridin-4-yl)pyrimidine_PD_A_0.81_192.0322m/z	331173	256378	90378.8	132490	249795	242482	245554	242277	154158	300937	98905.8	101944	308747	91384.9	64805.7	100364	120931	420999	213001	120088	216318	115696	184180	166723	85296.9	160494	290167
2-(2-Thienylcarbonyl)benzoic acid_PD_A_0.81_233.0262m/z	5978.68	8362.18	10972.3	1861.57	4102.14	5894.82	3148.57	13298.3	11133.2	5665.23	10022.8	9346.73	4343.13	9111.08	13784.4	9936.66	4251.66	6018.31	5217.2	9088.06	7693.17	10215.7	21709.2	12352.8	8844.81	11424.5	5477.75
5-Amino-N-(4-chlorophenyl)-3-methyl-4-isoxazolecarboxamide_PD_A_0.81_252.0531m/z	3648.37	2710.62	9455.87	2681.57	1963.48	6922.92	18242.4	1937.24	4348.66	16599	3413.32	5616.85	11397.4	4791.69	202.974	4043.18	37078.3	4260.68	3657.78	7574.43	3531.33	842.816	12560.5	5691.8	2879.73	596.036	43317.4
Guanosine 5'-diphospho-.alpha.-D-mannose_PD_A_0.81_606.0845m/z	6519.26	0	6528.83	7651.33	20305.8	16089.8	8840.55	1691.81	2821.04	3296.39	784.21	5143.64	8845.12	0	3242.57	9171.42	6836.29	11955.2	12702.5	3448.9	3741.78	2410.54	4997.83	9098.3	3639.61	0	11970.7
Methyl 2-chloro-3,5-dinitrobenzoate_PD_A_0.83_260.9913m/z	11370.7	9444.73	9044.24	7159.28	7835.17	6793.16	8419.05	11093.4	5625.35	10610.2	11065.9	9317.1	7930.66	11811.1	7748.09	9010.61	6874.17	7668.91	4791.35	6747.29	7020.27	11690.3	8260.36	9428.44	6818.6	2992.73	9307.04
Butanoic acid, 4-(2,4-dichlorophenoxy)-, methyl ester_PD_A_0.83_263.0234m/z	6514	10322.2	2903.88	2889.69	9228	4673.57	4840.35	4897.96	1108.5	4547.65	7932.13	2101.13	6088.21	6386.63	2218.03	3612.55	6342.09	7144.72	1584.45	2455.87	1279.84	3598.71	2561.96	5070.38	2348.07	399.686	7789.9
Uridine 5'-monophosphate_PD_A_0.87_324.0353n	136666	384229	557101	1.73517e+06	208147	674018	208295	72342.5	84689.3	886110	58588.8	154822	1.11685e+06	54014	420381	244298	597225	487424	1.24902e+06	177740	42389.1	5528.64	211202	254050	253897	4639.15	980277
Pyrazoxyfen_PD_A_0.89_425.0440m/z	15091.1	10457.8	14101.4	8260.66	17612.6	17443.6	16322.8	7054.52	6356.34	10921.5	12633.5	11048.6	14292.3	10240.1	5062.43	18217	13435	19234.4	8232.44	5601.4	3654.62	4170.79	13379.1	10048.2	18544.7	3642.77	19640.4
Adenosine 5'-diphosphoribose_PD_A_0.91_560.0790m/z	65718.2	0	18821.9	55471.7	0	29276.6	251302	0	31275.9	0	0	57352.8	146762	0	183735	14807.1	0	2881.13	133130	2903.18	32810.8	0	8321.99	4296.54	16705.3	0	570029
Pyrrolidine_PD_A_0.91_72.0808m/z	189122	221548	161491	168853	181529	180884	218691	194239	189818	186873	159920	157874	190825	156671	200338	207625	148779	192013	134421	174554	177076	167308	193556	192178	163306	218090	156497
.beta.-Nicotinamide adenine dinucleotide phosphate_PD_A_0.91_744.0829m/z	30863.2	54057.6	50049	20788.2	110618	90152.7	35670.7	73890.7	39738.5	47104.9	54647.2	29327.2	58651.8	33327	22088.4	62792.7	45890.7	136763	87123.2	37726.9	32663.7	32655.8	55310.2	52950.7	121630	42581.6	51601.7
Dimethyl sulfone_PD_A_0.91_95.0160m/z	17003.7	16207.4	24766.5	6930.3	18818.6	14980.9	7322.05	24410.1	26306.9	20690.2	17764.3	24219.7	17728.2	18649.5	12440.2	15167.7	14542.2	18845.5	19697.8	21989.1	20236.5	23460.6	28121	22890.9	23266	19126.7	15127.9
Nonanamide, N-[(4-hydroxy-2-iodo-5-methoxyphenyl)methyl]-8-methyl-_PD_A_0.93_434.1178m/z	1252.74	1543.49	0	819.971	0	0	18261.3	0	914.391	725.686	0	0	829.755	0	833.371	0	7198.93	0	0	3679.97	2950	0	0	0	0	3719.86	11372.5
Maltopentaose_PD_A_0.93_829.2828m/z	0	0	0	5203.08	0	0	66896.2	0	0	2423.8	0	0	6684.6	0	0	0	40962.3	0	0	0	2871.66	3251.6	0	0	9730.16	6403.55	70745.7
(2S,3S)-3-Hydroxyleucine_PD_A_0.95_147.0895n	328306	317325	572060	257442	273648	312356	284465	394558	564147	376221	306690	501385	347213	294505	268028	313480	291283	312420	504478	356457	340770	364720	574907	344353	464766	375832	291786
Acetyl-L-carnitine_PD_A_0.95_203.1154n	9.939e+06	1.08516e+07	1.30426e+07	9.30299e+06	1.57062e+07	1.31564e+07	7.75394e+06	1.15223e+07	9.90477e+06	8.24195e+06	9.87775e+06	1.17539e+07	8.0819e+06	9.49773e+06	8.31702e+06	1.14248e+07	1.09566e+07	1.1803e+07	1.12119e+07	9.2418e+06	8.12622e+06	9.51577e+06	1.19407e+07	1.00399e+07	1.25794e+07	7.99187e+06	1.03498e+07
N-.alpha.-Acetyl-L-arginine_PD_A_0.95_217.1292m/z	392.692	1614.61	474.902	19582.3	0	419.948	0	455.457	429.099	736.046	680.368	419.769	348.788	0	371.752	802.992	0	1492.13	736.329	0	460.354	1082.42	364.262	377.723	843.919	451.358	1142.12
Adenosine 5'-diphosphate_PD_A_0.95_427.0292n	2.03021e+06	2.09491e+06	3.51028e+06	2.29394e+06	3.97458e+06	6.41893e+06	1.42899e+06	1.33885e+06	1.19486e+06	3.05705e+06	996548	2.06439e+06	3.32996e+06	736924	1.97682e+06	3.66565e+06	3.77568e+06	7.14729e+06	4.35466e+06	1.36218e+06	836335	420337	2.76631e+06	3.16014e+06	4.13931e+06	447684	3.66213e+06
Cyclobutanealanine_PD_A_0.97_144.1018m/z	12111.7	13339.7	16812.8	15487.5	18966.2	16514.4	8100.1	12412.5	15795.7	10215	10160.6	15634.7	12263.2	10586.1	11635.3	14862.8	13925.4	14441.2	18903.4	12236.7	15684.8	12061	18043.6	16262.2	17595.8	9330.76	19814.9
3-Thienylmethanamine_PD_A_0.99_114.0377m/z	4958.38	3455.33	2087.95	5150.1	2619.98	2325.24	8625.11	3857.37	3308.91	3505.34	3176.75	2959.06	4103.73	3568.6	3109	3063.3	3209.62	2629.39	1930.2	3802.82	2727.48	3952.29	3141.11	4355.37	1857.61	3556.14	4751.27
2-Anilinopropanoic acid_PD_A_0.99_166.0862m/z	30651.7	15664.2	24174.2	18542.8	25997.1	52168.4	23802.4	13549	20012.6	24643.5	28095.4	19007.8	26083.5	22340.6	16439.7	17610.2	24894.2	31526.4	22022.7	7446.12	23415.1	19711	20080	29098	23245.5	19433.4	22614.8
1-[(3-Fluorophenyl)sulfonyl]piperazine_PD_A_0.99_244.0691n	144419	62458.4	177878	85171.6	89303.9	66570.5	61669	121972	191831	116919	102962	146364	105480	115500	56568.8	68708.5	83952.2	87021.8	129963	104840	130616	140351	157426	112972	123582	109598	74753.6
Pyrazoxyfen_PD_A_0.99_425.0440m/z	10123	8732.95	3559.55	6867.25	10231.3	5151.76	10401.9	8448.16	3686.29	7247.48	6095.56	6086.4	5874.56	6062.9	7073.06	7794.67	8163.09	5325.69	3448.29	3895.22	1867.38	3544.54	7894.62	9100.45	2341	6589.84	6154.71
Adenosine 5'-monophosphate_PD_A_1.02_347.0627n	3.34017e+06	3.87718e+06	1.09835e+07	2.14651e+07	3.25311e+06	1.42837e+07	3.2552e+06	1.73875e+06	2.35936e+06	1.31707e+07	1.11133e+06	3.91992e+06	1.78468e+07	1.22388e+06	9.08817e+06	9.10858e+06	1.07127e+07	12880584	1.94251e+07	2.8285e+06	366330	64255.2	9.47497e+06	1.48321e+07	8.037e+06	48183.2	2.08085e+07
2-(4-Amino-1-piperidinyl)ethanol_PD_A_1.04_145.1334m/z	0	0	0	42235.3	0	0	0	0	0	0	0	0	0	0	0	0	0	0	0	0	0	0	0	0	0	0	0
2-Benzyloxy-1-bromonaphthalene_PD_A_1.04_313.0229m/z	16277	2431.84	0	5089.61	2182.85	3610.27	17046.2	11464.5	19527.5	14060.3	4620	6456.25	12398.9	4812.77	11145.8	5056.46	706.639	1089.05	1266.16	12017.6	21267.4	17548.8	12569.6	10754.6	705.86	18900.8	566.634
2-Propionylthiazole_PD_A_1.07_142.0320m/z	20345.7	41396.2	31402.9	19600.6	51615.1	31792.7	24397.8	24979	16017.3	15386	30104.7	28646.7	17492.5	28863.1	15837.1	37328.6	39580.2	45868.2	22014.3	18826.7	8637.59	16592.7	29813.2	26551.2	36301.1	8898.22	22157
(4-Oxo-1,3-thiazolidin-3-yl)acetic acid_PD_A_1.07_161.0145n	291625	504316	405360	238207	633978	439909	332092	349887	215918	221612	417224	381760	243419	386077	212323	478229	503579	544030	302111	267198	115026	227939	374827	372766	469239	115066	330747
Leu-Ala_PD_A_1.07_203.1388m/z	0	0	0	20144	0	0	0	0	0	0	0	0	0	0	0	0	0	0	0	0	0	0	0	0	0	0	109.187
2-Acetyl-5-(tetrahydroxybutyl)imidazole_PD_A_1.07_231.0970m/z	19345.5	0	9790.72	17881.6	0	19294.8	27573.6	0	21702.4	331.994	0	17650.1	20284.9	0	18744.4	4208.92	0	256.149	15297.5	7360.61	21195.5	0	13801.8	15365.9	12947.1	511.003	15721.4
1-[(Z)-But-2-en-2-yl]-3,9-dihydroxy-4,7-dimethyl-6-oxobenzo[b][1,4]benzodioxepine-2-carboxylic acid_PD_A_1.07_370.1055n	29835.6	12072.8	13022.8	9895.25	12772.8	11498.5	58593	41392.4	28936.8	24791.9	36437.3	16917.1	27935.3	42294.8	18012.7	15947.1	29960.7	8071.56	10406	49966.1	36837.2	45621	29642	52613.7	20993.1	39808	19419.8
Guanosine 5'-monophosphate_PD_A_1.10_727.1241m/z	0	0	0	13635.3	0	907.714	0	0	0	0	0	0	2975.47	0	0	0	0	0	3961.37	0	0	0	0	0	0	0	15641.3
Pro-Val_PD_A_1.12_215.1389m/z	3304.38	4871.1	5568.84	3988.56	7510.08	5194.06	1366.98	4567.77	1921	3959.58	3709.47	4752.9	1760.82	3464.59	2518.91	4310.35	4419.43	7179.14	6737.46	3815.13	2214.07	2607.02	3796.49	7420.74	2627.93	2102.03	2213.22
Gln-Leu-Lys_PD_A_1.13_194.6311m/z	687.586	287.551	377.031	0	0	0	87.0937	386.741	310.588	217.928	116.57	204.531	162.935	310.884	395.896	365.208	558.479	277.312	602.505	972.918	243.654	264.672	284.507	559.551	118.406	503.231	680.657
Pro-Leu_PD_A_1.13_229.1543m/z	86666.5	1.26999e+06	117528	92366.2	170525	119767	77968.1	76189.8	67098.7	111904	120092	78642.8	166486	76222.8	58570	101474	136296	455678	385885	101903	53979.2	65272.7	142125	97735.9	101994	58112.5	279618
5-Amino-N-(4-chlorophenyl)-3-methyl-4-isoxazolecarboxamide_PD_A_1.13_252.0532m/z	503.166	2286.96	4340.36	94.9077	13171.8	1053.69	685.947	4682.79	0	5065.41	4674.11	0	929.079	5034.69	0	2460.38	18366	2763.74	363.921	2096.65	162.981	646.487	542.236	1744.09	181.11	306.361	2457.32
PyroGlu-Val-Lys_PD_A_1.13_357.2127m/z	0	39105.6	0	653.145	251.345	0	0	0	0	431.483	1404.9	0	4181.75	0	0	0	1155.41	17769.7	11250.5	0	0	0	1366.88	0	0	0	6691.72
Guanosine 5'-monophosphate_PD_A_1.13_364.0649m/z	96125.3	108114	356908	1.28187e+06	59937.5	535023	93998.8	85176.3	65987.1	541021	40710.7	104238	843467	55715.8	351610	204782	373456	387086	909157	175872	62847.5	8908.47	273805	446966	311494	12683.6	1.35283e+06
[(4,5-Dimethyl-4H-1,2,4-triazol-3-yl)sulfanyl]acetic acid_PD_A_1.16_170.0389m/z	17263.4	16127.3	7122.02	7612.48	8572.41	8493.64	11186	17431.1	21865.6	14911.9	14932.6	14584.5	14878.8	20805.3	11519.7	13405.5	13256.8	15142.8	7436.65	16994.6	19797.3	20457.4	21651.7	21836.6	16752.4	17421.7	15272.7
3-(Benzylthio)-5-phenyl-4H-1,2,4-triazole_PD_A_1.18_268.0902m/z	3506.74	0	0	3719.21	0	1391.39	2288.13	0	0	0	0	231.419	1176.99	0	1124.77	113.065	0	0	6757.76	459.935	295.149	0	0	0	0	0	1558.01
Benzoic acid, 2-[[(2Z)-3-(3,4-dimethoxyphenyl)-1-oxo-2-propen-1-yl]amino]-3-hydroxy-_PD_A_1.18_366.0962m/z	713.059	11473.5	487.717	1547.17	10876.9	2843.19	0	5740.04	1675.97	1022.53	734.617	3029.83	873.359	582.344	5069.03	5287.14	1016.31	8791.39	3360.95	1609.84	591.521	1339.41	2207.95	872.043	9413.55	3597.81	3852.33
Ala-Glu-Arg_PD_A_1.18_375.1985m/z	632.333	1087.81	1041.5	1047.01	1920.72	2329.23	1211.98	532.411	520.833	284.095	969.184	475.266	1018.4	1167.21	165.393	1295.79	1577.38	2470.34	2984.54	437.929	416.374	606.978	1133.08	1565.46	1266.81	303.543	2097.13
Ile-Ser-Lys_PD_A_1.21_174.1178m/z	103.267	0	116.389	173.319	0	705.953	390.108	0	138.598	71.0371	0	315.874	400.858	0	189.705	0	400.595	604.206	1043.51	359.714	90.3491	225.053	122.006	105.259	123.077	218.032	1881.63
PyroGlu-Lys-Lys_PD_A_1.21_193.6232m/z	516.485	0	162.964	0	0	5801.95	652.583	0	88.2344	151.373	0	61.3284	100.253	0	431.506	1158.42	270.288	1494.51	5382.72	1554.09	410.093	0	148.99	1146.69	522.259	0	5117.24
5-(4-Chloro-3-nitrophenyl)-1,3,4-thiadiazol-2-ylamine_PD_A_1.21_256.9904m/z	1180.59	1177.16	2922.42	1596.91	1293.51	3639.83	1008.88	491.698	527.604	2345	140.417	2356.95	1727.06	524.412	3329.86	3428.83	1708.6	2045.34	909.339	925.787	881.164	0	2818.05	3427.12	2340.53	136.048	1985.29
N-Methyl-L-norleucine_PD_A_1.25_146.1174m/z	6777.23	4284.35	19927.1	4916.04	2491.25	3478.52	5800.86	2501.36	5087.59	9448.87	5018.6	5035.43	7906.1	5567.15	4533.31	3966.01	4488.5	3151.48	14539.5	2642.71	4385.88	6490.92	5535.41	6572.24	4432.67	6561.34	5958.44
Xanthosine 5'-monophosphate_PD_A_1.25_365.0488m/z	2041.16	81888.2	0	894.342	274.051	13602.5	8597.38	2221.04	0	4675.74	10593.6	0	2198.18	9541.79	0	2340.93	3183.4	2852.83	0	405.983	0	10153.4	863.053	799.464	2607.19	5505.13	0
Thr-Glu-Arg_PD_A_1.25_405.2090m/z	11089.6	5480.64	3529.45	27534.3	3356.46	15614	13997	5728.65	1531.41	6298.57	6837.16	2851.42	11524.6	9090.06	11891.2	5307.47	17180.9	7080.36	31377.3	13003.7	4021.37	7440.8	3651.28	7996.68	7798.28	6170.86	31259.8
Leu-Asn_PD_A_1.30_246.1443m/z	6015.45	441.661	6278.9	6793.17	3850.91	6975.8	2471.43	524.044	3127.91	5188.39	1834.79	4022.49	5596.59	1560.34	4487.77	3280.08	4258.41	7837.62	15243.9	2824.62	4891.65	2298.85	3452.94	8204.42	6991.83	453.204	13596.3
1-(2-Nitrobenzylidenamino)-2,4-imidazolidinedione_PD_A_1.30_266.0878m/z	856.526	1271.79	921.671	5692.16	0	1785.43	4666.46	197.857	778.276	2245.25	1374.04	923.953	2933.04	1134.87	773.173	394.025	3135.18	600.309	3372.06	528.435	1441.5	1695.62	536.523	1014.07	1223.45	2278.58	4111.06
Isofenphos_PD_A_1.30_346.1239m/z	5762.65	6485.13	9666.95	3661.44	8428.73	10936.6	4014.72	4973.06	5884.17	4140.54	7223.19	6954.06	4059.98	6958.61	3006.77	6953.03	8380.69	7576.45	8379.9	3476.08	4006.61	4876.96	8509.68	8086.67	9974.06	4070.38	7275.72
2-(Methylamino)-1-(morpholin-4-yl)ethan-1-one_PD_A_1.33_159.1128m/z	828.24	400.654	238.869	835.091	164.89	1026.36	1056.94	255.097	383.917	909.136	423.176	259.585	401.453	608.78	358.519	456.926	1806.08	689.352	1337.67	832.148	229.015	817.858	384.522	428.191	467.439	711.122	1401.55
Benzoic acid, 3-[2-[2-chloro-4-[[3-(2,6-dichlorophenyl)-5-(1-methylethyl) -4-isoxazolyl]methoxy]phenyl]ethenyl]-_PD_A_1.33_541.0614n	619702	190548	780428	418961	1.16228e+06	698265	323721	491102	413570	538926	520594	605827	567403	448243	323162	775964	493095	820637	618150	325911	386931	361398	596295	581828	802270	309354	367217
.beta.-Nicotinamide adenine dinucleotide_PD_A_1.33_663.1089n	8.94876e+06	2.77449e+06	1.22688e+07	6.53643e+06	1.81838e+07	1.11362e+07	5.01498e+06	7.21758e+06	6.01549e+06	8.31978e+06	7.67784e+06	8.91588e+06	8.76619e+06	6.54949e+06	4.44982e+06	1.17701e+07	7.48853e+06	1.32903e+07	1.01116e+07	4.62202e+06	5.4577e+06	5.16454e+06	8.61344e+06	8.8556e+06	1.19991e+07	4.49734e+06	5.92397e+06
Clofibric acid acyl-.beta.-D-glucuronide_PD_A_1.35_408.1066m/z	0	595.596	0	0	0	0	0	0	0	0	0	0	0	0	34713.1	0	0	0	296.87	0	0	0	508.976	0	574.497	0	0
Bucladesine_PD_A_1.35_470.1440m/z	39429.3	34050.4	6931.21	23445.1	34939.9	100322	8284.2	9206.53	1480.93	3921.13	11714.7	4733.24	8509.83	10053.3	32286	19916.4	14900.9	361591	92317.1	8141.65	0	2002.63	4554.8	7217.44	9806.5	2157.95	14336.9
Hymexazole_PD_A_1.38_99.0319n	9972.26	12815.1	6467.39	8634.09	5975.1	7407.92	7369.56	6997.08	9683.46	8165.53	5418.8	7514.21	7472.08	6246.12	5904.53	8107.72	7234.95	6665.65	7059.94	6565.89	5699.16	6474.26	8574.46	6433.73	7410.08	5954.81	7097.37
5-(4-Chloro-3-nitrophenyl)-1,3,4-thiadiazol-2-ylamine_PD_A_1.40_256.9904m/z	2758.54	2840.6	3452.99	1564.08	2005.34	2292.29	1472.78	1489.27	1120.3	2609.33	1026.98	2755.73	3545.79	1365.62	3313.55	3289	2294.08	2507.52	2549.36	2011.16	648.047	970.64	3719.8	2649.44	3248.41	727.867	3144.47
Gly-Pro-Arg_PD_A_1.40_329.1929m/z	0	0	0	0	0	737.752	0	0	0	0	0	0	0	0	0	0	0	0	2145.51	171.08	0	0	0	382.882	702.964	0	966.334
Clethodim_PD_A_1.40_360.1399m/z	3172.58	4627.61	4263.41	5657.6	7180.02	7063.7	2796.29	4183.22	5263.66	3898.93	4443.57	4439.29	2277.03	4048.65	3641.18	5706.87	4853.24	5602.18	4545.21	4179.57	5035.23	5207.5	4086.98	4408.5	5791.87	6794.31	5597.92
Creatine, ethyl ester_PD_A_1.43_160.1080m/z	728.708	1852.61	1690.72	722.498	2318.16	1405.11	397.458	607.018	2408.19	2750.58	964.277	2036.68	2714.58	1098.99	1045.5	2231.37	862.153	2324.53	1857.05	712.069	1066.76	1211.89	1979.03	960.95	2794.08	1509.42	834.376
Asn-Val_PD_A_1.43_232.1287m/z	2476.14	607.898	889.011	2621.71	412.822	1384.72	1856.02	359.061	506.547	649.921	379.691	842.505	1402.73	498.733	1275.29	664.824	660.669	1430.59	1694.22	1065.35	941.291	889.541	763.964	506.168	1602.35	388.981	2421.22
Tyr-Gln_PD_A_1.45_310.1393m/z	13480.3	2741.36	6721.46	10911	7524.21	11701.4	9473.52	2046.28	4282.54	6289.12	2869.49	6495.38	11195.4	3961.74	6177.96	5581.38	4996.38	13070.2	13438.4	6573.5	4450.23	3326.02	7284.75	7927.06	8667.94	795.325	13719.1
Cercosporamide_PD_A_1.45_332.0751m/z	6140.32	5937.41	13944	24858	7482.48	30917.8	18963	6033.35	2505.82	11338.5	2907.85	4068.62	16699.6	8401.31	5457.7	9087.05	16031	26521.8	31872.1	8240.04	5610.98	4398.33	7562.45	12722.4	13960	2248.17	29330.9
Tyr-Thr_PD_A_1.48_283.1284m/z	4779.79	289.582	1594.25	2994.09	629.806	3866.45	5176.95	400.707	901.571	2087.07	1011.21	1021.81	3187.64	1230.38	1706.75	1359.53	1282.89	2202.65	4994.24	1300.35	2422.79	2197.26	1542.89	2392.26	1629.76	1309.64	7083.57
Tapentadol-.beta.-D-glucuronide_PD_A_1.48_420.1975m/z	20123.8	8084.71	6413.81	19561.8	9204.46	14877.5	8680.83	4980.85	2332.39	5797.61	4319.83	4542.68	6992.85	7200.65	2443.62	8374.21	6965.64	15580	8349.91	3675.84	2633.17	6202.65	5129.51	9121.46	6913.56	2231.76	7981.44
4-Methoxy-2(5H)-furanone_PD_A_1.50_114.0317n	59940.5	53907.4	51826.5	121305	89971.1	68250.4	57352.9	64882.4	38446.5	52085	48565.6	46935	64514.4	62600.2	28270.3	57512.3	66930.4	102054	56055.2	57248.6	35029.8	47058.1	50364.5	67807.2	56672.8	44222.4	57385.2
2-Bromo-4,5,6,7-tetrahydro[1,3]thiazolo[5,4-c]pyridine_PD_A_1.50_218.9583m/z	19394.5	15291.4	18282.5	28974	21554.9	19441	20255.7	20173.5	16065.9	16436.7	15650.8	17647.6	18319.8	20790.5	13473	17554.4	19239.5	23538.3	16604.8	19237.5	14483.9	18918.6	17810.3	21323.2	18829.9	13447.2	20102.8
2-Phenylacetamide_PD_A_1.52_135.0681n	419935	471083	407691	581041	501132	624742	583888	489338	362289	533700	354067	342275	602473	380938	409537	430060	441939	578751	421863	460447	528878	400964	395080	444390	409986	500030	471365
(2E,4E)-Hexa-2,4-dienoic acid_PD_A_1.52_95.0491m/z	35725.9	38317.3	35319	48799.5	41293.5	51051.9	48083.3	41208.1	31964.5	45867.4	30462.1	31340.1	49134.1	33016.9	35405.2	39648.3	38822.9	47958.1	36625.9	38679.8	44067.2	34314.7	36165.2	40212.7	36148.9	42535.7	40208.3
6-(Benzylsulfanyl)-5-(methylsulfanyl)-1,2,4-triazin-3(2H)-one_PD_A_1.54_265.0346n	17702.1	38327.7	16674	32986.2	39002.8	19551.9	18793.4	20180.4	11942.8	14286.2	15729.4	17091.4	20770.8	13494.4	18578.2	16402.9	15183.6	42628.2	32489.6	14941.5	8957.18	15007.6	19819.9	14305.7	30417.6	24364.4	24045.6
2-Propionylthiazole_PD_A_1.56_142.0320m/z	1754.05	2352.17	1060.77	696.081	676.849	1592.42	1050.73	9617.41	16915.8	4150.13	3097.72	5075.44	3941.69	2926.31	3105.69	2152.13	1975.51	1275.25	1148.17	7540.65	8051.05	5939.79	10534.5	4940.7	4401.51	7526.14	2654.98
3-Amino-4-methylbenzenesulfonic acid_PD_A_1.56_188.0373m/z	376.585	898.401	237.228	0	967.452	330.029	85.2363	3505.1	6659.32	1415.6	1377.67	2037.53	1753.87	1785.74	892.465	544.791	625.738	0	334.311	3671.58	3587.29	1570.61	4692.69	1951.29	1871.05	3479.77	1128.33
Gln-Val_PD_A_1.56_246.1441m/z	2600.13	1837.48	4244.8	4503.4	2381.93	3253.6	599.27	942.641	1930.96	2539.67	1067.63	2452.79	4544.94	2019.17	1647.8	1715.16	2577.96	3688.42	6579.15	2711.78	1932.16	2152.13	2179.92	6084.54	3587.89	570.144	5355.09
Carisoprodol_PD_A_1.56_261.1804m/z	2321.54	964.009	3906.95	475.412	1869.57	1227.59	5828.61	617.663	477.956	5197.38	1786.24	1289.45	5932.51	1269.54	1439.92	1591.67	3543.01	1224.81	2246.47	502.582	1733.73	979.657	1289.23	1654.53	2764.75	731.196	3976.32
4,4'-Oxydiphthalic acid_PD_A_1.59_347.0393m/z	3278.77	1534.52	1458.28	1982.11	467.655	0	2938.75	1673.78	2112.51	1524.56	3820.94	969.11	1861.47	3934.68	816.373	0	1419.65	0	0	2235.71	3187.47	7919.75	0	407.865	395.882	3963.74	0
3-Thienylmethanamine_PD_A_1.61_114.0377m/z	4932.9	1991.84	1594.02	4757.44	1464.01	1649.02	7081.23	4205.65	2211.17	4186.95	6101.31	1598.95	4016.83	5674.97	1181.81	982.986	4421.39	830.577	978.687	4628.52	4112.31	9614.63	1145.45	1890.75	2348.1	7940.53	352.747
Methylecgonine_PD_A_1.61_200.1280m/z	3850.66	5165.56	6899.25	5261.94	8035.41	8375.55	2381.53	4709.69	2459.14	4767.8	4216.87	3606.82	4827.95	4700.24	2499.47	4308.25	4678.32	7978.61	4295.4	2940.16	2487.89	3372.93	5210.59	5433.07	5421	2595.88	4498.39
3-(N-Morpholino)-2-hydroxypropanesulfonic acid_PD_A_1.61_208.0635m/z	5044.85	13721.1	10186.1	4404.53	11015	11680.3	5762.95	3682.06	5336.01	4660.99	10766.6	5747.76	6136.83	6733.1	2432.23	9791.03	13836.6	14868.8	9003.63	4678.13	3229.49	7381.01	6021.02	8577.7	4975.52	1872.75	12333.2
Ile-Glu_PD_A_1.61_261.1441m/z	8962.7	5816.68	1230.85	3380.71	649.025	6590.56	3164.27	1373	955.073	1624.75	771.842	2465.73	3068.09	2903.19	3480.07	2155.67	2960.86	4824.55	4834.77	3591.39	996.841	1455.5	2058.06	1265.74	2576.61	1770.77	3406.85
3-Deoxy-D-glycero-D-galacto-2-nonulosonic acid_PD_A_1.61_313.0508m/z	3849.77	2421.11	632.295	3901.56	0	0	6470.72	3223.29	1447.27	1701.05	6917.77	834.74	507.153	4612.87	817.809	305.962	3730	0	0	3389.12	3474.33	7236.14	759.131	0	1531.7	5541.06	0
tert-Butyl 4-(2-aminoethyl)-1-piperazinecarboxylate_PD_A_1.63_230.1861m/z	4196.61	255.42	0	95000.3	187.577	1145.4	2066.59	0	0	627.94	0	0	1110.94	263.764	0	0	537.848	350.547	0	0	0	0	0	699.693	355.112	0	715.796
3-Hydroxy-3-[2-(4-methoxyphenyl)-2-oxoethyl]-1,3-dihydro-2H-indol-2-one_PD_A_1.63_320.0904m/z	6376.16	252350	11793.6	61782.5	9978.52	10188.4	39212.3	12102.9	120071	4200.98	2235.99	728360	18822.5	2733.69	1.56024e+06	150677	4260	27713.6	26270.7	38884.9	5958.55	1251.53	264243	15175.9	1.04266e+06	21921.8	32364
Swertisin_PD_A_1.63_429.1176m/z	166947	45878.9	101680	206773	44462.1	118959	217326	141601	91289.2	186028	170545	44793.7	208591	156546	28787.7	41291.6	106509	89763.5	98404.4	184705	195973	315647	55878.7	108839	67717.5	286116	35837.3
Dimethenamid ethanesulfonic acid_PD_A_1.65_344.0581m/z	49427.8	108102	106318	32738.5	182291	51297.9	81312	94152.6	51249.4	75998.7	148601	82101.4	49288	98789.1	42214.4	98470.2	119635	101124	46752.6	71943.1	44746.7	72238.1	68176.9	94891.8	88732	52321	62105.7
5,6-Dihydroxyindole-2-carboxylic acid_PD_A_1.67_194.0444m/z	1631.44	5856.42	8955.43	1430.33	13384.4	3455.94	4409.77	5329.74	2615.62	4278.51	6314.64	4167.56	3049.66	4675.32	1027.85	6733.33	6754.01	4730.04	3489.96	3958.72	1193.9	3042.38	2456.76	4852.32	5080.84	2886.46	2544.49
Diclofensine_PD_A_1.67_321.0690n	329542	731693	1.20901e+06	232612	1.75942e+06	515853	610416	868122	342432	679391	1.12886e+06	591470	511890	677843	290819	912838	897168	1.22617e+06	597660	617262	337878	609905	520810	932103	723284	437928	637059
[(3S,4aS,7R,8R,8aS)-3,4'-Dihydroxy-4,4,7,8a-tetramethyl-6'-oxospiro[2,3,4a,5,6,7-hexahydro-1H-naphthalene-8,2'-7,8-dihydro-3H-furo[2,3-e]isoindole]-2-yl] acetate_PD_A_1.67_444.2380m/z	3848.31	6700.08	5726.28	7093.33	7905.71	4060.01	6323.32	2965.06	6227.12	7000.29	3322.1	6912.26	5791.39	1971.46	9553.04	3457.25	3547.22	5162.53	3145.23	1594.41	5719.22	4101.71	6373.5	3228.04	3301.07	3522.81	4997.1
Urea, N-phenyl-N'-(4-phenyl-2-thiazolyl)-_PD_A_1.74_318.0669m/z	15045.3	4044.18	13878.3	9663.74	8758.16	10554.3	13197.4	8025.69	15738	11934.4	8145.2	7871.47	10739.2	8287.78	12783.3	9507.38	9025.68	10587	14982.1	7547.64	13975.3	11214.5	14700.1	11132.1	8422.67	9576.29	14456.4
5-(4-Fluorophenyl)-7-(trifluoromethyl)pyrazolo[1,5-a]pyrimidine-2-carboxylic acid_PD_A_1.74_326.0559m/z	136747	64892.9	140554	121130	97265.4	130627	133816	126333	156679	129522	84646	121684	137605	97548.4	103631	108496	74419.9	149091	148033	125597	152871	157517	155167	163087	96253.9	122476	149899
Ile-Asp_PD_A_1.76_247.1284m/z	2505.53	2126.53	1557.76	887.513	531.857	2729.03	2256.02	1082.11	361.881	1309.76	1601.24	1160.36	2259.4	1339.4	636.763	0	2120.55	0	1674.73	1040.33	0	1346.83	1104.25	1643.97	1812.88	519.212	885.714
N-(Phenoxyacetyl)phenylalanine_PD_A_1.81_322.1062m/z	119411	35915.1	22266.7	285763	83811.9	499719	109937	19204.6	13698.8	31408.4	24178.8	12424.8	200398	17817.2	3917.04	29664.7	43673.3	762323	579295	18227.1	11264.5	11118.7	16318.1	59339.7	15270.2	7187.49	135274
4,4-Dimethyl-L-glutamic acid_PD_A_1.88_175.0842n	854.97	1956.21	1674	883.44	2769.27	1183.56	926.541	1742.44	891.057	1375.82	1510.27	837.969	1244.22	1219.04	702.458	1962.41	612.357	1938.14	1488.63	1522.01	1559	971.795	946.17	1903.28	1258.93	1251.39	1040.95
Ser-Ile-Arg_PD_A_1.90_188.1209m/z	58.0212	0	147.954	69.7484	0	233.148	79.5364	0	0	0	0	56.3653	43.395	0	209.342	229.215	54.5398	132.983	692.827	130.172	165.953	0	74.1587	71.6663	152.624	0	814.412
Benzo[1,2-b:4,5-b']difuran-4-ethanamine, 8-bromo-.alpha.-methyl-_PD_A_1.90_276.9852m/z	1522.03	1898.87	1771.92	1205.68	2856.59	1229.23	1910.29	3858.99	2689.17	1479.64	1388.88	2320.46	1819.2	2003.95	2788.54	1263.8	1324.9	1830.73	1322.07	3928.15	2149.41	1654.56	2684.74	2454.16	2154.12	2960.2	1009.37
Pro-Val_PD_A_1.93_215.1389m/z	3021.53	1961.39	2733.35	5397.46	2000.77	7136.59	3847.87	1140.66	1291.22	2214.87	1574.05	1962.35	3461.03	1708.56	1935.7	1919.2	2643.82	3929.18	6256.14	2150.95	1931.35	1962.47	2018.39	3009.21	2656.55	1306.75	4879.56
Phe-Arg_PD_A_1.95_161.5972m/z	833.852	0	997.01	3127.69	0	1404.73	759.87	0	494.719	236.585	0	854.58	1321.6	0	450.907	936.114	512.758	1162.36	3011.09	1207.15	783.424	0	940.93	1657.07	967.004	0	2144.9
4-Chloro-6-(pyridin-4-yl)pyrimidine_PD_A_1.95_192.0321m/z	9985.49	8071.71	2625.46	3914.9	9969.33	8744.89	6690.06	8149.07	4945.62	9579.49	4528.16	3119.36	8539.74	4128.91	2494.5	2795.28	3760.87	13204.5	7343.78	5339.53	6690.25	4699.32	6093.99	5672.13	3115.06	5078.19	8473.37
Ethyl 4-(1-hydroxy-1-methylethyl)-2-propyl-1H-imidazole-5-carboxylate_PD_A_1.95_241.1542m/z	219298	279588	284792	183922	474586	373485	189025	203687	142988	178937	243963	200617	197456	216680	133914	278770	270370	440383	412760	186677	121627	151321	223373	272809	254854	136895	285617
3-[4-[Acetyl(hydroxy)amino]butylcarbamoyl]-5-[3-[acetyl(hydroxy)amino]propylamino]-3-hydroxy-5-oxopentanoic acid_PD_A_1.95_435.2090m/z	5667.43	8272.61	7589.55	9348.97	11379.1	10500.8	3854.22	6112.04	3369.15	2756.25	5950.08	5761	4719.16	6165.44	3008.86	7786.78	6229.79	9898.17	9819.55	4896.98	3154.01	4615.22	5879.01	7438.3	6791.09	3122.02	5472.24
Leu-Thr_PD_A_1.98_233.1491m/z	6452.69	220.42	4186.56	4941.36	1918.13	4528.43	693.086	605.581	2812.03	4141.69	665.471	3716.85	6573.24	747.51	4377.8	2880.02	3293.4	5276.39	10224.9	3131.54	3672.91	1454.38	4078.59	6327.28	5497.28	534.627	12921.6
2-Methyl-4-phenylthiazole_PD_A_10.05_176.0525m/z	160.536	0	53.5709	77.2603	0	44.2705	199.99	76.4827	1153.18	89.7662	69.1296	560.217	115.566	259.486	508.862	47.9824	67.1703	265.971	111.655	338.958	357.775	392.72	538.701	244.171	696.021	550.878	215.056
Amino(2,4-difluorophenyl)acetic acid_PD_A_10.05_188.0525m/z	3256.62	2247.59	1861.1	1528.76	2194.5	2281.17	1933.17	4186.3	18460.1	2994.44	2868.22	11897.5	2338.44	3266.24	5382.63	1081.14	996.642	3228	2138.17	2960.2	5496.85	4605.41	15941.1	4169.41	10701	6205.16	1578.42
2-(1H-Pyrrol-1-yl)-5,6-dihydro-4H-cyclopenta[b]thiophene-3-carboxylic acid_PD_A_10.05_233.0506n	29895.5	20632.8	18938.9	13802.3	24350.5	19727.5	15548.9	38653.3	163363	28786	27767.5	104353	22305.9	33588.8	49969	11680.9	10415.4	30612.9	21129.6	27298.2	52291.6	46022.9	143435	37970.4	100556	55191.2	14750.9
Dimethyl sebacate_PD_A_10.18_231.1585m/z	1197.38	1567.4	1591.92	1211.26	808.66	855.985	2130.67	1483.27	1364.43	988.864	1244.97	937.568	811.006	997.986	1230.66	1119.69	861.586	829.973	8567.93	2919.99	1378.74	1856.67	1416.87	1132.71	973.902	1227.56	1338.5
Genistein_PD_A_10.18_270.0522n	1108.34	1129.57	0	31608.4	0	150.921	314.874	3186.33	9440.04	1961.82	414.264	3070.2	710.804	1331.83	1023.33	1349.07	264.983	0	0	1545.46	3658.17	2354.82	4302.62	1441.4	2053	3839.77	989.906
5,7-Dihydroxy-2-(4-hydroxyphenyl)-4-oxo-4H-chromen-3-yl 6-deoxy-2-O-(6-O-((2E)-3-(4-hydroxyphenyl)prop-2-enoyl)-.beta.-D-glucopyranosyl)-.alpha.-L-mannopyranoside_PD_A_10.21_741.2062m/z	682.282	42789.1	5001.73	704.892	29177.6	2345.57	2561.45	37335	6176.74	68495.1	37308.3	7050.93	3487.19	25396.6	1178.05	6509.35	22466.9	9201.57	367.244	7320.35	12395.5	54240.8	7692.73	14000.5	13877.7	71900.8	4237.36
Carboxin_PD_A_10.32_235.0661n	6353.71	8095.41	29339.1	9124.13	7613.79	5405.95	5835.39	40436.9	39083.6	11781.6	44677.2	23551.2	8919.53	53929.9	47831	5715.97	8151.46	8224.91	28172.5	31058.7	17730.8	76312.6	35213.4	70283.2	21610.5	55673.4	10165.5
Benzyl 4-bromo-1-piperidinecarboxylate_PD_A_10.32_320.0256m/z	0	198.799	1312.95	265.325	150.524	171.034	298.612	2420.53	2311.26	556.71	1855.72	657.033	413.439	2704.13	2434.71	183.537	236.857	179.17	1228.08	1626.16	814.872	3949.82	1304.8	3756.18	1079.1	2886.28	297.382
2-Aminoadenosine_PD_A_10.37_283.1147m/z	0	0	0	155.866	0	0	0	0	0	0	0	0	0	0	0	147.943	0	0	4327.03	999.378	435.945	0	0	130.239	297.96	0	162.521
Methyl jasmonate_PD_A_10.45_224.1410n	3414.41	4206.97	2546.82	1724.26	1973.99	3100.77	3703.88	3008.48	3940.74	4533.61	3214.16	4035.99	2948.33	2619	3863.95	4195.45	3116.32	4285.33	5120.58	2863.68	3326.22	5203.47	7508.37	3784.94	7337.78	4310.95	4160.22
Rhapontigenin_PD_A_10.51_259.0961m/z	708.088	1155.35	585.372	54590.3	160.453	291.977	850.43	3024.63	6343.83	2087.59	951.874	2420.7	1473.72	1324.23	1255.49	1386.43	1284.74	262.947	63.7751	1515.7	9098.84	2170.13	3882.61	2204.86	2062.4	1761.3	2822.01
4-sec-Butylmorpholine_PD_A_10.56_144.1381m/z	993.527	1223.42	652.992	639.007	743.554	600.874	944.742	901.66	1163.92	883.571	1028.47	1227.66	801.629	794.247	871.823	1285.46	809.617	746.285	1840.01	833.483	682.907	1228.08	1461.54	1005.56	1650.83	1034.01	1160.77
5-Heptenoic acid, 7-[(1R,2R,3S,5S)-2-[(1E,3S)-3-(2,3-dihydro-1H-inden-2-yl)-3-hydroxy-1-propen-1-yl]-3-fluoro-5-hydroxycyclopentyl]-, (5Z)-_PD_A_10.69_367.2086m/z	1577.63	1363.31	2516.01	1977.56	2003.57	1602.18	3002.29	1959.85	2082.36	2520.72	1728.65	2171.79	2053.58	1700.71	1171.29	2529.89	1862.42	2198.92	2602.54	2101.5	1836.79	2354.65	1892.78	1886.09	1900.8	2277.1	2155.1
Oct-1-en-3-yl .beta.-D-glucopyranoside_PD_A_10.72_290.1724n	733.6	693.337	1064.21	1125.51	199.725	871.27	738.693	1020.59	798.189	574.428	536.543	858.294	738.869	723.851	645.911	751.045	923.091	604.613	16056.9	3140.93	756.769	675.87	484.581	173.465	647.687	561.367	759.152
(.+/-.)-11-Nor-.DELTA.9-tetrahydrocannabinol-9-carboxylic acid_PD_A_10.72_344.1982n	2386.8	614.635	7301.63	1943.28	26712.2	8556.49	1927.17	8874.42	9158.78	3039.34	4264.17	8488.09	3304.95	4299.57	3630.56	980.478	3396.4	18755.5	4187.73	9684.8	4154.23	5005.08	10393.8	5505.1	11257.3	3402.94	3792.02
Icaridin_PD_A_10.75_229.1675n	8891.2	2524.24	2467.71	2414.9	2881.98	2841.18	7157.75	4478.59	2184.44	2328.53	1794.86	1902.43	2426.4	2385.49	2844.86	2603.5	1690.38	2268.2	2747.14	2152.7	2425.94	1885.74	2035.05	1973.48	2799.23	1820.78	3121.6
2-(1H-Pyrrol-1-yl)-5,6-dihydro-4H-cyclopenta[b]thiophene-3-carboxylic acid_PD_A_10.83_234.0577m/z	110.884	101.333	0	0	442.435	0	0	456.946	3329.56	240.788	246.826	1627.34	0	0	645.517	236.488	0	119.485	76.0232	287.202	458.42	226.745	2258.95	143.439	1620.43	1796.96	0
Bexarotene_PD_A_10.85_331.2044m/z	17008.2	105.428	1708.82	5664.89	0	1209.04	33466.3	366.713	1020.26	4982.8	391.339	161.09	8647.24	272.029	3212.79	3127.93	7497.92	714.399	6145.81	1049.34	2415.45	1236.07	1600.72	594.176	0	0	9640.29
N-Nonanoyl-L-homoserine lactone_PD_A_10.88_242.1742m/z	0	0	217.385	0	98.4237	0	0	0	0	0	0	211.158	0	0	0	0	179.683	199.649	2882.85	712.691	104.997	87.4532	0	0	87.4054	0	0
3a-Hydroxy-3-(hydroxymethyl)-1,1,3,5-tetramethyl-2,4,5,6,7,7a-hexahydroindene-4-carboxylic acid_PD_A_10.88_293.1716m/z	1075.64	1377.33	1583.85	337.816	938.743	1324.94	1245.95	513.235	367.803	488.944	3977.88	455.111	843.92	345.51	385.672	827.712	635.468	687.223	1733.97	461.439	731.555	5609.9	568.169	445.563	761.901	911.991	455.726
Tetramisole_PD_A_10.96_205.0792m/z	6799.31	4648.04	1826.57	2552.52	3673.13	3354.38	5986.83	1563.58	3318.79	6170.4	2534.76	2810.33	5128.1	3111.94	3556.29	4104.36	4696.05	3326.28	4722.68	2397.02	3925.78	2416.11	6425.45	2400.56	3536.74	4019.44	7275.81
2-Pyrazinecarboxamide, 5-[2-methoxy-4-[[[2-(tetrahydro-2H-pyran-4-yl)ethyl]amino]methyl]phenoxy]-_PD_A_10.96_387.2008m/z	0	0	0	0	0	0	358.814	0	0	0	0	0	0	0	0	0	0	0	13614.4	3644.64	0	0	0	0	0	0	0
Gastrodin_PD_A_10.99_304.1390m/z	0	0	936.713	0	150.554	608.435	398.387	0	0	846.073	0	0	1122.15	233.762	0	2516.94	137.731	0	6659.19	1519.39	141.091	0	0	618.312	0	0	149.025
Curvularin_PD_A_10.99_585.2704m/z	2537.19	21341.7	2243.93	10316.7	2809.52	1032.22	1192.43	29744.2	5708.95	2594.99	6920.05	6486.94	2222.91	3257.46	24197.6	923.762	1511.02	10934.9	14834.9	38372.1	3916.85	9796.41	6537.79	3072.22	7162.8	9279.22	2945.9
Arg-Val-Lys_PD_A_11.04_402.2842m/z	506.362	2942.45	886.414	306.352	3784.38	789.09	423.858	2505.86	2298.38	1664.72	1029.25	2505.56	1384.59	1058.43	282.529	2098.65	1069.36	2933.14	862.879	1563.84	700.087	355.51	2473.39	1229.64	2039.79	1263.42	1017.35
1,6-Dioxacyclohexadecane-7,16-dione_PD_A_11.07_257.1741m/z	983.961	2204.5	1052.82	1735.91	2521.47	1156.39	838.779	3117.02	2534.31	1496.7	1794.01	2808.75	1270.74	2190.59	1366.09	2663.65	664.949	2146.62	1166.42	2383.35	2793.83	2003.29	2185.1	1915.61	2410.55	2197.84	747.124
5-Heptenoic acid, 7-[(1R,4S,5S,6R)-6-[(1E,,3S,5Z)-3-hydroxy-1,5-octadien-1-yl]-2-oxabicyclo[2.2.1]hept-5-yl]-, (5Z)-_PD_A_11.10_371.2187m/z	994.09	0	0	509.621	1053.15	434.813	282.14	2246.97	0	310.815	0	0	476.56	0	0	0	0	4319.33	162.872	1825.92	0	0	549.156	0	179.542	0	311.457
Oct-1-en-3-yl .beta.-D-glucopyranoside_PD_A_11.12_313.1613m/z	0	4206.16	0	0	396.952	403.295	164.601	668.021	432.109	2721.91	1086.08	0	1348.03	191.115	0	0	240.295	0	0	426.735	209.862	1276.19	0	0	0	798.619	0
Prostaglandin E2 methyl ester_PD_A_11.12_349.2367m/z	2454.1	0	0	1435.04	4244.17	748.407	884.512	4030.88	923.907	732.735	0	1675.88	1317.06	0	873.655	0	545.602	8014.11	449.515	4916.24	0	0	1507.45	0	1716.6	283.355	419.442
Trolox_PD_A_11.23_273.1089m/z	458.048	332.376	926.541	345.458	404.628	527.731	987.503	464.087	571.221	297.412	0	707.339	664.801	997.975	1147.52	520.56	295.994	621.866	2520.27	461.269	438.973	983.505	962.93	363.859	660.198	121.092	725.066
Carnosol_PD_A_11.34_331.1897m/z	647.845	1522.42	5586.14	1582.54	4526.77	4098.23	1845.93	3352.64	3019.42	1182.25	1853.4	3502.38	1439.93	1731.25	2924.82	2545.59	1660.52	3450.45	3468.84	3570.06	3844.1	2541.7	3981.64	2058.64	3992.85	3206.42	1310.99
Halcinonide_PD_A_11.36_455.2003m/z	0	0	0	19694.9	0	0	637.672	0	0	0	0	0	1249.4	0	0	0	0	1066.41	5445.97	0	0	0	333.759	0	0	0	0
(1R,2S,5R)-2-Isopropyl-5-methylcyclohexyl 2,2-dihydroxyacetate_PD_A_11.55_253.1406m/z	1381.77	1384.96	1431.82	1504.75	2242.77	2105.6	3284.49	1406.11	1798.61	2212.23	840.349	2048.71	2936.71	1438.62	2148.01	1097.26	2566.52	1242.03	1418.7	1869.95	2445.21	2001.77	1613.4	1815.2	1873	2495.84	2951.62
Myriocin_PD_A_11.58_384.2738m/z	46321.2	21691.5	8918.14	21146.9	19250.3	21698.5	14479.5	13486.1	12261	7682.21	8326.18	15498.4	12631.1	15845.9	16502.6	12390.5	16062.2	21990	30729.2	17925.2	8116.75	11470.8	16880.8	10959.9	18540.6	16944.3	22377.3
3-Furancarboxylic acid, tetrahydro-4-methylene-2-octyl-5-oxo-, (2R,3S)-rel-_PD_A_11.66_254.1512n	35370	18994.3	14226.3	19950.3	25451.5	17911.3	43921.9	20446.6	29024.9	28443.6	17511.6	23097.2	31000.9	19234.2	24245.6	18833.4	21121.1	19769.1	22544.5	21407.6	31213.2	21813.8	23403.9	22754.9	22671.7	23219	23894
Myriocin_PD_A_11.77_366.2632m/z	5863.26	3886.83	5249.39	3434.99	12885.9	5055.78	1643.25	12774.5	10442.8	1644.37	4127.02	10182.3	1956.77	8716.06	6816	4286.98	3015.96	9898.37	6553.04	9697.37	7364.97	5973.69	11726.4	8074.05	8936.83	8524.66	4057.37
N-Benzyl-N'-(2-phenylethyl)thiourea_PD_A_11.87_293.1080m/z	135.129	0	0	149.642	0	0	203.753	167.771	127.199	147.162	0	154.026	135.788	0	537.899	0	0	0	12868.2	4045.28	591.321	0	212.376	167.06	129.385	0	0
Tris[4-(dimethylamino)phenyl]methanol_PD_A_11.87_372.2426m/z	4237.51	0	0	0	0	0	3274.33	0	0	0	0	0	0	0	0	0	0	0	0	0	0	0	0	0	0	0	0
Triphenylphosphine oxide_PD_A_11.90_278.0854n	10899.8	6930.68	10075.8	9015.29	8378.59	9319.76	12075	8586.37	10500.4	9186.05	8180.54	9506.38	10545.1	9761.7	9909.5	9891.82	8988.42	10248	84007.3	24657.3	12566.4	9916.27	10535.9	10801.3	10364.7	8487.25	12506.8
5-(5-Methoxycarbonyl-5,8a-dimethyl-2-methylidene-3,4,4a,6,7,8-hexahydro-1H-naphthalen-1-yl)-3-methylpentanoic acid_PD_A_11.98_368.2789m/z	779.046	1336.43	1062.6	1909.47	1039.55	1690.13	742.785	1608.5	2144.3	1800.54	1858.15	2493.05	2632.17	1236.01	1405.13	1639.42	1172.78	1077.85	764.786	1049.96	3505.74	1879.94	1649.25	1862.78	1991.41	3423.06	1727.85
Taurocholic acid_PD_A_12.01_515.2913n	1192.46	1552.16	632.05	6692.46	187259	1147.71	754.536	11343	13553.4	6398.28	4512.72	32039.1	7497.83	7140.39	4678.94	6382.27	283.112	898787	2351.07	17245	22156.3	9888.83	13816.4	11235.2	7325.74	4266.39	0
cis-Moxifloxacin acyl-.beta.-D-glucuronide_PD_A_12.01_578.2116m/z	0	241.813	0	0	4099.52	0	0	0	0	0	0	0	0	0	0	0	0	23558.3	0	0	0	0	0	0	0	0	0
(1R,2S,5R)-2-Isopropyl-5-methylcyclohexyl 2,2-dihydroxyacetate_PD_A_12.06_253.1404m/z	1692.19	309.632	872.49	1050.3	815.726	729.238	961.253	680.315	1611.52	780.414	1159.89	994.887	1365.91	635.556	1805.74	816.659	928.83	703.754	2535.25	947.213	1613.22	681.798	1229.89	1455.68	1130.6	844.566	1307.85
5-[2-(Furan-3-yl)ethyl]-8-hydroxy-5,6,8a-trimethyl-3,4,4a,6,7,8-hexahydronaphthalene-1-carboxylic acid_PD_A_12.06_332.1982n	4581.64	1223.68	5000.24	3926.78	8319.1	3957	4057.12	8981.07	5214.62	2283.61	1955.61	4523.88	3312.82	2290.11	6923.74	2780.86	3121.45	12422.8	5707.53	8569.94	3515.53	2862.13	5761.07	3376.83	4030.27	3927.47	3209.29
Prostaglandin E2 isopropyl ester_PD_A_12.12_417.2603m/z	0	0	2898.23	0	979.906	1213.98	1010.29	2487.19	5405.8	728.977	1929.62	3507.07	750.11	1727.51	3423.73	626.313	0	1151.58	1008.48	1446.25	4152.23	3967.07	6022.6	3437.28	2725.39	4489.28	374.705
(E)-2-(Hydroxymethyl)-3-(3-oxo-5-propan-2-yl-4,5,6,7-tetrahydro-1H-2-benzofuran-4-yl)prop-2-enoic acid_PD_A_12.14_281.1375m/z	1217.05	1415.92	167.899	1919.83	210.182	859.441	997.83	2174.24	1876.89	2947	928.216	1073.97	2467.58	1789.6	1817.57	998.948	207.958	910.978	332.793	1829.02	2525.88	2191.1	1559.31	1818.79	896.119	1603.79	1237.85
3-Furancarboxylic acid, tetrahydro-4-methylene-2-octyl-5-oxo-, (2R,3S)-_PD_A_12.17_254.1511n	41795.3	56441.4	33647.3	50719	34299.1	30772.9	22385.9	57562.2	78174.7	49540.9	40173.1	51291.3	45252.1	52568.6	71587.2	53444.2	20949.9	45332.4	31637.4	42895.9	59813	71941.3	66939.4	60476.1	47965.2	68862.8	25713.7
Heptadecasphinganine_PD_A_12.17_288.2891m/z	10525.5	0	0	139489	0	0	211.476	0	0	0	0	0	225.284	0	162.65	0	0	0	147.546	128.706	0	0	0	0	0	0	0
5-Heptenoic acid, 7-[(1R,2R,3S,5S)-2-[(1E,3R)-3-(2,3-dihydro-1H-inden-2-yl)-3-hydroxy-1-propen-1-yl]-3-fluoro-5-hydroxycyclopentyl]-, 1-methylethyl ester, (5Z)-_PD_A_12.17_427.2660m/z	37979.5	49457.5	41121.4	40515.4	44725.3	40374.4	42705.7	55214.1	40407.2	42306.8	44330.1	39461.7	40886.3	44809.7	37050.2	38921	41634.6	54469.6	45996.1	37768.1	37895	55573.3	40970.4	40654.6	41847.6	50859.6	43243.3
N,N-Dimethyldodecylamine N-oxide_PD_A_12.20_230.2472m/z	19180.8	2810.88	5721.41	13769.3	3393.99	4636.44	6326.85	3456.01	4252.59	6660.2	3314.17	5081.18	9336.93	3682.5	5062.24	5061.69	3319.11	9315.01	4371.64	4359.69	6044.88	4479.02	3758.55	3511.92	3863.4	4301.74	3643.93
Maclurin_PD_A_12.20_263.0555m/z	26423.6	12322.4	41603.8	16459.7	32775	39140	33261.6	16470.5	42601.1	33761.4	13565	21069.1	26403.5	17068	24828.6	32605.7	27419	32525.1	42520.4	44557.7	46604.5	27383.7	33786.6	53858.6	52254.9	17352.4	34584.9
4-Phenyl-1,2,3,4,5,6,7,8-octahydroquinazoline-2-thione_PD_A_12.22_245.1100m/z	6207.88	3091.03	2717.32	675.638	4136.07	3509.66	4679.52	2289.1	2840.8	6536.25	2464.76	2365.16	4324.75	5277.47	2034.88	2880.79	5221.77	3298.97	2212.86	3033.08	3689.18	3554.65	5486.77	2043.34	4557.42	3517.8	3971.5
Agomelatine_PD_A_12.28_243.1252n	4799.31	1982.4	922.253	4142.25	0	498.307	0	1952.78	1887.1	5422.81	1497.48	1386.71	5055.73	3047.66	6510.68	3933.9	628.414	0	1458.84	3296.41	1461.37	3530.01	2562.94	4057.62	1202.56	5677.78	360.263
5-(5-Methoxycarbonyl-5,8a-dimethyl-2-methylidene-3,4,4a,6,7,8-hexahydro-1H-naphthalen-1-yl)-3-methylpentanoic acid_PD_A_12.36_368.2790m/z	151855	115827	107227	114536	215831	175507	108835	277562	314423	45229.7	107598	281477	41050.4	239639	212299	124019	77306.5	203403	130685	227445	239281	193912	327769	207728	222421	250282	125914
Cadusafos_PD_A_12.38_270.0885n	0	300.123	510.83	4219.14	0	0	0	0	0	0	1013.83	91611.5	299.099	0	0	0	212.134	1403.58	5496.17	1064.36	32571.7	785.923	0	0	1795.24	0	0
Naphtho[2,1-b]furan-4,5-diol, dodecahydro-2-(1-hydroxy-1-methyl-2-propen-1-yl)-3a,6,6,9a-tetramethyl-_PD_A_12.38_356.2787m/z	42644.9	28790.8	42541.7	62891.2	53969.5	55931.8	34851.4	62643.3	51472.5	42732.6	32368.4	50028.6	45054.2	43279.6	36619.7	40152.1	28732.6	47333.4	39759.7	54963.7	71727.2	46982.2	51489.5	51224.2	51281	52139.5	31788.9
N-Arachidonoyl-L-serine_PD_A_12.41_392.2789m/z	11436.5	5144.04	4089.18	11026.1	13292.5	6762.78	2833.8	11167.9	13492.1	2633.03	3747.88	12032.8	2571.21	7585.09	10002.8	5714.76	5352.96	10082.2	9572.35	12195.8	9238.74	5322.35	15511.3	7020.05	11894.9	12288.6	7199.02
Heptadecasphinganine_PD_A_12.44_288.2892m/z	26180.8	0	0	135863	561.741	0	265.52	211.518	0	1081.22	238.108	0	1170.44	290.363	187.659	0	0	0	0	0	0	0	0	238.387	0	0	0
6-[(E)-2,8-Dihydroxy-5,7-dimethylnon-5-enyl]-4-hydroxy-3-methylpyran-2-one_PD_A_12.46_310.1771n	13740.9	7781.37	12202.1	8541.87	11275.9	10129.2	14590.2	11173.2	10986	11521.6	8492.78	10604.7	11548.7	9113.58	12583.7	10555.4	10334.1	10571.7	10432.5	10889.9	10603.4	10354.9	10428.4	12505.2	9784.88	11116.4	9470.93
Oxibendazole_PD_A_12.49_249.1109n	66136.9	44670.1	26002.7	5252.77	43164.4	30321.9	56459.1	19625.1	21470.2	46231.3	23418.2	25396.5	60223.1	37632	49042.7	39566.6	46799.2	22284.6	25304.1	31465.4	35657.5	25152	56698.1	28585.4	44327.4	36692.9	38225.6
Antibiotic NFAT 133_PD_A_12.52_276.1718n	8366.11	2002.79	6757.67	5690.54	6193.79	6699.49	11509	4816.86	11330.3	6688.32	4161.17	9921.49	8386.8	5339.94	10314.2	6082.54	5439.68	6754.77	8937.82	8192.45	9760.55	7005.03	10518.5	9528.23	9567.71	5525.5	8875.51
Eplerenone_PD_A_12.54_414.2037n	5080.78	1590.49	3007.69	4065.5	4279.81	3703.24	13939.3	1338.26	4232.28	4713.68	1103.13	3795.15	9554.37	2762.85	4886.91	3496.72	5898.18	4979.44	4860.13	3591.53	6211.18	2127.1	3528.63	4188.99	5015.12	3888.19	8443.84
1-Hexadecylpyridinium cation_PD_A_12.60_304.2987m/z	1748.16	2077.97	1889.49	10145.1	762.593	1057.93	1246.4	681.32	1149.94	1265.48	4573.07	4138.14	3005.22	3345.59	705.384	1137.51	1069.27	860.743	5335.99	1114.05	1835.7	3568.65	855.111	1208.54	682.27	460.785	925.377
Tropacocaine_PD_A_12.62_246.1483m/z	1171.51	0	0	26.4275	0	0	11957.1	118.468	116.608	0	0	0	0	0	0	1246.65	0	0	0	0	0	0	0	0	0	0	0
1,2,2,6,6-Pentamethyl-4-piperidinol_PD_A_12.70_172.1694m/z	10202.9	5635.68	8352.54	9510.35	6478.95	8314.85	18148.4	7141.56	14089.7	8185.14	8345.79	13096.9	7579.87	9718.7	15367.9	8091.54	11920.2	9574.82	12206.8	13442	8275.27	9517.43	17033.9	9869.81	10646.3	8450.24	11753.8
Myristoyl ethanolamide_PD_A_12.76_271.2504n	4175.13	405.97	1475.85	14363.7	1477.39	613.87	1351.13	2063	6730.19	330.83	3805.38	4025.41	1177.14	3674.72	2393.27	867.411	842.973	1031.54	907.165	5620.69	4111.84	1535.99	1615.4	1116.15	577.087	976.359	611.389
Cannabidiol dimethyl ether_PD_A_12.76_343.2620m/z	309.145	0	307.135	0	405.558	299.1	200.565	1695.82	2074.95	0	315.975	1032.17	284.398	965.301	2157.55	320.081	0	354.619	357.493	2024.18	2029.46	1749.9	1797.65	493.608	685.284	2012.09	0
3-Hydroxyoleylcarnitine_PD_A_12.76_442.3519m/z	3597.31	665.805	2026.05	8568.79	6439.27	784.263	1288.2	601.884	1082.95	592.698	0	2298.14	458.02	1287.22	1437.23	1313.52	1833.04	2133.66	998	486.816	3237.81	0	0	1133.47	1587.56	1258.1	2384.81
(E)-3,10-Dihydroxy-4,9-dimethyldodec-6-enedioic acid_PD_A_12.78_311.1454m/z	6037.64	0	4224.53	9203.11	2166.3	2865.76	13646.5	455.038	5988.08	793.635	1947.2	4652.89	4421.77	383.141	7316.01	2966.73	4538.24	1160.95	2601.58	1965.03	1926.22	767.898	1374.53	1113.46	3537.23	2289.76	7881.94
2,3-Dinor-8-isoprostaglandin-F2.alpha._PD_A_12.87_349.1977m/z	660.824	456.198	0	241.631	0	0	0	617.186	305.364	0	345.987	0	0	282.35	0	314.017	764.153	410.541	10691.6	3737.46	763.043	1012.57	389.137	0	0	393.403	457.287
N-Methyldioctylamine_PD_A_12.89_256.2994m/z	1671.72	265.144	1538.03	1607.33	808.546	926.082	1284.16	556.719	578.627	935.032	749.833	1113.27	964.104	677.528	1279.89	1331.35	806.438	982.118	9.52213e+06	4.2821e+06	354239	23683.1	8529.85	9276.28	3504.47	857.017	1432.4
3-Hydroxyoleylcarnitine_PD_A_12.92_442.3521m/z	7524.58	0	0	812.896	760.665	448.524	0	0	0	534.928	0	0	1373.98	386.198	0	0	1719.42	371.261	0	0	702.783	0	0	0	0	0	780.137
Hydroheptelidic acid_PD_A_13.00_298.1409n	8834.47	6940.74	7117.41	7647.55	6961.22	9193.37	18120.2	4558.5	7259.56	9209.77	3324.18	7345.45	12434.7	5043.62	11194.9	5249.91	10313.4	5834.16	7614.41	5803.87	11213.3	9499.46	7166.36	8055.14	5227.85	5997.49	7607.77
Nabilone_PD_A_13.00_372.2656n	7451.51	6054.02	49327.2	10525	6460.25	29177.5	24266.4	22271	28869.2	13019.2	12562.7	21135.5	9793.15	16583.3	44183.5	6571.98	2272.69	8246.81	43850.7	22838.4	55495.3	19695.2	32634.7	22834.1	23361.5	49188.4	2103.28
Eplerenone_PD_A_13.00_414.2037n	544920	395359	567652	477034	561911	635183	1.05965e+06	251276	530053	714372	230430	541555	771555	421738	631951	386864	601605	403680	485471	408755	702971	633818	561923	516371	397794	446355	734213
Cynarin_PD_A_13.00_517.1362m/z	14194.9	5154.35	13193.2	9744.81	12670.4	15817.7	35757	5829.64	17264.2	19559.7	6034.33	14393.9	23043.6	10541.3	18033.4	8700.49	18924.4	11348.1	15779.9	11877.9	20714.1	16841.2	17033.2	14676.5	8568.1	12683.4	16736.6
Palmitoleoyl ethanolamide_PD_A_13.08_297.2661n	7073.25	6624.46	5402.57	71245.8	6993.18	7663.43	2344.59	20025	58254	797.636	16116	30028	2023.75	20728.5	20362.7	8683.77	4522.19	4160.9	5658.49	37876.7	37843.6	9805.95	14330.7	8946.17	9097.89	10975.4	2208.75
Ethylhexadecyldimethylammonium cation_PD_A_13.13_298.3461m/z	1992.02	942.779	2227.11	2837.29	2074.5	1732.97	2244.83	1405.43	1895.51	1935.56	2208.57	6667.85	1840.04	1809.55	2048.72	1798.49	1460.01	931.413	1593.6	2318.11	1662.28	1208.94	1605.59	1830.81	1976.86	1883.6	365.736
trans-Traumatic acid_PD_A_13.16_228.1359n	27275.7	13654.2	23887.3	28420.3	25563.1	23337.7	28724.4	27415.6	27632	22973.9	22684.2	23843.6	25728.7	31463.3	29537	23729.6	20045.2	31681	23375.6	33144.1	30982.3	34796.5	27750.6	36367	22999.8	23460.4	26821.9
5-(Diphenylphosphinyl)pentanoic acid_PD_A_13.19_285.1031m/z	4435.27	985.795	2418.02	6120.85	1796.56	1677.15	4194.35	5248.55	4260.99	2053.21	1383.15	2982.87	2516.81	3425.93	4403.56	3847.54	1942.39	5562.39	14428.4	6130.57	3446.36	5875.7	4773.69	3100.56	3054.77	3649.87	4493.77
Diethyl 2-[(2-pyridinylamino)methylene]malonate_PD_A_13.19_287.0998m/z	2918.04	522.277	1135.65	2320	807.028	838.419	1124.78	2786.28	1882.7	373.414	642.321	1139.8	1284.89	1943.12	2634.04	1883.26	634.94	2281.71	7201.41	3294.47	1428.19	2719.14	2698.26	1519.75	1691.73	1518.07	2174.93
(Z)-9,12,13-Trihydroxyoctadec-15-enoic acid_PD_A_13.19_330.2399n	88637.8	99284.4	90188.4	87782	120379	95022.9	110182	104181	103808	93014.3	96739.7	98132	91507.3	90369.4	91220.5	92857.4	95814.2	99010	85621.8	85152.2	102810	104679	118372	95719.8	106001	105405	97328.4
2-Naphthaleneacetic acid, decahydro-1-hydroxy-4a-methyl-.alpha.,8-bis(methylene)-, [1S-(1.alpha.,2.beta.,4a.beta.,8a.alpha.)]-_PD_A_13.21_251.1635m/z	1240.54	724.713	1484.37	1404.51	1474.69	1046.23	1522.78	1290.38	1743.64	1163.37	284.556	1181.21	2122.74	747.135	1610.66	1553.08	778.5	747.826	824.713	1180.09	1449.68	1155.48	1902.7	1190.16	1114.67	1520.68	791.518
Heptadecasphing-4-enine_PD_A_13.21_268.2630m/z	593.808	0	0	3835.79	349.865	0	546.133	1546.13	3893.12	0	393.858	1470.9	143.163	1240.25	1345.15	514.111	0	253.9	151.236	2377	2049.47	649.951	732.517	310.58	288.72	619.648	0
(2Z)-4,6-Di(1-piperidinyl)-1,3,5-triazin-2(3H)-one hydrazone_PD_A_13.21_278.2086m/z	1716.25	494.807	1329.32	1343.65	1581.64	1005	2355.75	1591.76	1417.22	1683.61	546.225	808.257	1945.42	1169.41	1699.08	2015.32	995.772	1446	1161.65	2150.46	2324.71	1315.95	2075.1	2220.45	936.869	2143.36	1922.49
Heptadecasphing-4-enine_PD_A_13.21_286.2730m/z	845.053	0	0	4529.05	0	228.828	363.686	1307.38	4213.64	0	780.81	1643.32	180.763	1567.82	1448.42	454.999	326.745	0	187.704	2771.15	2505.42	604.155	936.268	520.942	479.062	907.954	0
1-O-((2E,4E)-9-Carboxy-8-hydroxy-2,7-dimethylnona-2,4-dienoyl)-.beta.-D-glucopyranose_PD_A_13.21_387.1668m/z	4916.25	2414.6	3031.64	3862.26	3944.3	3264.32	6561.15	3612.11	5625.02	3544.27	3486.24	5949.49	5352.9	4187.86	4266.46	5223.72	4004.03	3791.63	3888.29	3535.18	5310.96	4211.92	6760.91	5894.7	4500.24	3637.89	5629.52
N-Acetyldihydrosphingosine_PD_A_13.24_344.3151m/z	0	0	0	0	0	0	0	0	0	0	0	0	0	0	0	0	0	3131.36	0	0	0	0	0	0	0	0	0
Butanoic acid, 4-[(1,2-dioxohexadecyl)amino]-, ethyl ester_PD_A_13.27_384.3100m/z	46274.9	23655.9	31191.3	26208.8	34448.9	35092.7	30610.2	24592	27043	23872	24858.3	45720.2	37742	38883.1	33849.8	31574.4	38793.6	29346.6	19132.7	23214.1	46892	17043.8	38393.6	35277.2	21515.7	26080	30017.6
13-Acetyl-9-dihydrobaccatin III_PD_A_13.40_613.2649m/z	0	4203.79	0	0	0	0	0	0	8593.3	857.546	1361.7	0	0	0	1271.83	1030.72	1513.53	0	0	957.015	1775.15	8700.73	4729.53	2213.68	1241.81	6140.28	1431.22
2S-Amino-4E-pentadecene-1,3R-diol_PD_A_13.46_240.2314m/z	10437.3	3367.02	4161.8	5178.49	3711.22	3354.75	5709.38	3146.88	3315.01	4332.3	2923.02	4379.79	5798.81	3281.71	4411.47	3790.57	3946.29	4450.32	4719.63	3203.46	4431.92	3719.87	4232.2	4138.51	4448.49	3624.26	4192.31
Benzyldimethyltetradecylammonium cation_PD_A_13.46_332.3304m/z	5771.72	6866.47	11403.3	19127.5	5504.69	6448.04	5853.47	4007.32	5101.24	6158.39	18910.2	15679	11093.7	12228.4	6883.46	6868.35	6591.15	5897.93	19141.4	7436.73	9945.32	14655.1	5618.31	6400.53	5993.37	4293.14	4084.35
15-Hydroxydehydroabietic acid_PD_A_13.53_299.1997m/z	0	443.208	485.217	311.005	0	231.672	339.956	767.571	1093.62	0	390.313	336.034	0	1758.38	2171.59	447.424	0	263.826	1179.15	1682.21	230.287	250.793	252.938	0	208.86	726.142	197.815
Drostanolone propionate_PD_A_13.53_360.2658n	366.246	942.803	1223.33	1264.2	639.004	659.188	287.836	6977.49	13829.7	1216.03	1258.15	5359.46	694.203	1902.25	7770	615.484	736.038	1632.6	306.818	5030.8	7283.68	3985.51	11404.2	3169.31	3865.82	9737.77	422.253
Stearamide_PD_A_13.56_284.2941m/z	5371.28	2935.38	6345.08	4526.36	2331.03	2991.82	2934.48	1386.71	4381.18	3839.72	8791.34	5566.1	8788.91	9114.53	5212.32	6357.88	8028.42	3368.44	3498.55	6133.79	9627.63	5906.38	1795.55	2523.47	2228.28	2229.09	3337.43
Heptadecasphinganine_PD_A_13.59_252.2680m/z	362.203	319.034	260.132	1925.96	290.228	190.341	262.172	1857.07	3336.52	167.64	1670.51	2410.48	0	1625.88	1044.23	331.709	286.774	0	0	2007.87	1395.47	1216.41	655.365	258.676	175.334	1193.45	0
2S-Amino-4E-octadecene-1,3S-diol_PD_A_13.59_299.2820n	122454	90290.5	49743.7	276573	66411.5	61028.5	46267.1	258821	483668	26212.2	252478	263137	26939.8	258674	190453	96921.7	71777.3	53995.7	52980.1	353519	365492	203066	110329	80609.3	61823.6	200382	36672.5
9S,11R-Dihydroxy-15-oxoprostanoic acid_PD_A_13.64_339.2520m/z	7494.93	2236.17	2282.45	15183.3	4748.88	4660.99	4666.25	2185.94	2736.5	4176.47	3131.73	6399.42	10406.8	6230.51	4957.38	2982.18	7577.65	2822.84	899.457	3835.79	5754.11	1553.35	3841.98	2791	1797.75	1943.92	4033.03
2-(1-Hydroxycyclopentyl)-2-phenylacetic acid_PD_A_13.69_220.1097n	19086.7	17664.6	16605.2	13189.6	14975.4	16026.8	21744.5	15481.7	24452.8	22168.9	18395.3	22328.8	16826.9	15532.3	23736.6	23614.5	19156.8	18781.3	19068.7	22386.8	19939	21836.4	24386.4	22694.6	25673.9	19597.6	22643.1
3-Cyclopentene-1-octanoic acid, 2-(3-hydroxy-1-penten-1-yl)-5-oxo-_PD_A_13.69_308.1981n	76358.3	53967.4	101178	50300.2	54793.7	76152.6	118728	64791.1	138730	123758	65903.2	126490	83523.4	77730.5	134857	115433	83965	109924	116253	134402	97308.1	103414	147418	129221	136731	94693.7	117123
Ala-Ile-Arg_PD_A_13.69_359.2396m/z	0	13150.2	0	0	329.451	0	0	0	509.013	10968.2	5688.21	0	10434.5	556.537	684.7	0	403.469	533.258	0	0	361.717	6547.56	0	0	0	5792.53	0
N-(3-Methoxyphenyl)-3-(propanoylamino)benzamide_PD_A_13.72_597.2704m/z	9759.79	2859.63	5189.98	21500.3	684.907	5560.31	17716.4	12822.3	47719.1	9918.39	4241.61	20788.5	18526.1	14918.5	50910.1	10924.1	13400.6	4756.54	4548.43	10861.7	47885.1	30547.1	54765.9	26039.9	21600.1	41456.1	37348.4
Hexadecyltrimethylammonium cation_PD_A_13.75_284.3305m/z	31055.3	23946.8	24347.9	24004.6	23982.8	25868.6	32726.7	25669.7	28902.6	28499.4	19331.3	26278.3	30567.7	25843	26493.5	28113.5	21666.3	28372.5	58798.6	42854.8	29019	25761.8	27283	24653.2	24601.7	21592.7	25725.5
Dicyclohexyl(hydroxy)acetic acid_PD_A_13.77_240.1721n	2448.64	1539.85	1679.69	7079.94	1929.24	1803.43	1365.91	4634.05	4063.59	556.852	954.791	2706.52	827.665	1370.48	5255.91	984.096	890.118	4063.11	4096.83	9143.22	1788.69	1470.57	3293.26	1194.73	2428.6	5398.47	2061.81
Docosan-1-amine_PD_A_13.77_326.3774m/z	1308.45	5712.71	12072.6	31169.8	390.709	1486.63	1309.64	726.115	1342.24	2358	27520.1	7004.29	11437.2	8305.38	1743.7	2036.23	1334.29	1677.44	53767.6	773.913	6624.28	20403	1214.88	1841.26	1627.94	781.702	1127.93
Coproporphyrin I_PD_A_13.77_655.2757m/z	12177.9	4831.93	3769.08	23726.9	4464.05	3346.95	3091.63	9943.17	3342.82	33864.9	10221	1940.83	16453.8	14490.3	1328.11	6580.09	1610.83	3688.8	564.827	5832.21	812.271	6586.1	3289.28	9852.11	5952.82	3751.1	0
13-Keto-9Z,11E-octadecadienoic acid_PD_A_13.80_295.2260m/z	1287.56	908.392	549.392	5975.06	836.952	288.893	1232.21	1535.24	1682.26	1711.36	1855.47	1326.59	1924.37	891.522	1267.26	657.693	1743.26	1167.47	4708.94	2009.88	1117.56	548.682	1512.3	478.001	1378.32	1080.79	2373.1
D-erythro-Sphinganine_PD_A_13.80_301.2973n	35412.5	29401.8	12991.5	43404.9	18082.7	14281.6	20961.3	67418.8	97278	19809.8	72084.1	48678.4	14347.1	54734.4	29289.8	36892.9	26812.3	9897.55	9054.85	51783.3	92063.4	55640.7	19224.4	14164.6	18760	71633.3	9593.13
3,5-Di-tert-butylbenzaldehyde_PD_A_13.85_219.1739m/z	2489.34	1808.89	1574.1	1574.59	2076.88	1541.92	2247.95	2122.78	2067.11	2021.69	1513.86	2278.3	1478.58	1516.03	2056.93	2321.37	1595.27	2220.72	1799.24	1380.7	2144.34	2099.53	2049.79	2105.77	1790.31	2159.64	2039.71
3-Hydroxyoleylcarnitine_PD_A_13.85_442.3522m/z	337586	135873	21408.4	164869	66112.9	88362.8	112377	46990.2	71495	46009.7	57286.5	124509	80284.6	140032	115714	70987	85419.4	112694	73828.3	80914.4	69380.2	45514.5	64764	46756.8	56270.1	42027.3	76845.3
3-Methyl-5-phenylpentan-1-ol_PD_A_13.93_357.2782m/z	630.335	434.896	5261.61	1014.54	0	2377.37	1054.84	3271.62	5998.03	1008.25	1040.2	6159.63	739.585	1374.21	4796.48	320.838	0	345.035	7110.46	4600.93	3577.73	1154.23	5666.14	1922.08	4470.33	4622.83	0
Taurocholic acid_PD_A_13.93_515.2913n	5226.29	27455.6	2064.02	41035.7	319506	15065.4	3092.25	58470.7	41147	20076.1	4656.01	84161.7	19508.2	10057.6	17476.1	29572.7	1378	1.13507e+06	14706.8	75438.1	36819.8	26684.6	37681.8	21928.6	19542.2	27792.9	2894.7
cis-Moxifloxacin acyl-.beta.-D-glucuronide_PD_A_13.93_578.2121m/z	0	0	0	716.968	15772.8	0	0	559.423	0	0	0	3229.75	0	0	0	0	0	87122.9	0	3314.13	0	0	0	0	0	543.259	0
1H,3H-Furo[3,4-c]furan-1-one, 6-heptyl-4,6-dihydro-_PD_A_14.04_225.1480m/z	2931.93	2251.71	1804.43	3267.4	3361.81	2922.29	2469.38	7206.48	2214.07	2303.59	2316.58	1747.35	2355.07	2463.41	4018.87	1107.11	1009.06	6152.87	1850.2	8295.27	3742.12	3683.79	2143.99	3079.64	1671.22	3180.95	2447.48
1-Naphthalenecarboxylic acid, 1,2,4a,5,6,7,8,8a-octahydro-2-(2-hydroxybutyl)-1,3-dimethyl-, [1R-[1.alpha.,2.beta.(R*),4a.alpha.,8a.alpha.]]-_PD_A_14.04_263.1998m/z	381.765	0	133.95	3637.23	0	98.2043	2341.06	0	1994.79	0	178.947	0	108.006	0	211.696	0	265.05	168.546	248.527	0	586.924	203.966	276.909	0	130.414	181.305	678.772
3.alpha.-Hydroxy-7-oxo-5.beta.-cholanic acid_PD_A_14.07_355.2625m/z	847.577	4652.04	24317.5	1960.13	1605.24	6983.57	11703.7	8017.75	14178.8	3996.57	2407.58	11341.1	2768.31	3559.16	39517.7	5264.29	1211	5369.17	19598.2	9297.29	24286	5599.65	14786.6	4804.49	9097.99	34848.8	1482.92
4-[5-(7-Hydroxy-5,5,8a-trimethyl-2-methylidene-3,4,4a,6,7,8-hexahydro-1H-naphthalen-1-yl)-3-methylpentoxy]-4-oxobutanoic acid_PD_A_14.07_408.2870n	607.318	7678.06	32046.2	2221.15	3644.1	10871.3	17955.2	9919.58	23352.2	6378.78	2446.22	15223.2	4825.36	4490.05	55313.4	6184.82	1546.53	7631.05	28333	14800.9	32462.6	7968.4	21990.5	5926.21	14568.1	52235.1	1322.56
Palmitoylserinol_PD_A_14.09_330.2993m/z	0	1095.6	0	0	0	0	0	0	969.166	0	0	313.112	0	0	8870.78	336.61	0	0	0	335.312	0	0	351.965	0	1709.37	0	0
Trihydroxycholestanoic acid_PD_A_14.09_468.3680m/z	34967.4	20199.5	2843.12	20908.9	12165.1	11085.4	11968.3	16330.2	8899.55	2383.06	8949.9	15982.8	9551.77	27880.9	15189.5	11983.3	5033.92	13621.7	8132.59	21665.1	7562.06	7127.1	12048.9	9067.06	5416.39	3655.48	6468.75
7-Acetylbaccatin III_PD_A_14.12_611.2494m/z	0	1919.63	688.962	0	0	0	679.618	577.24	2306.62	1014.73	1338.68	0	425.743	654.328	1331.76	3339.3	1417.16	0	0	827.983	1460.17	4729.49	2103.1	3531.66	1836.52	6393.49	1653.31
N,N-Dimethylsphingosine_PD_A_14.22_327.3129n	7669.06	9249.01	3072.72	6693.67	6591.93	3363.53	3357.22	20124.5	9685.71	1370.3	16609.5	6585.52	1578.14	14990.4	4025.68	4998.9	4322.9	3149.72	2850.52	12706.4	7370.77	11885.2	1294.98	2027.86	2723.29	6614.83	642.973
Tributyl phosphate_PD_A_14.28_267.1713m/z	2422.96	2094.62	2253.94	1706.33	1978.3	2857.03	2468.14	2271.52	2630.42	1726.05	1547.33	2403.39	1722.29	2604.95	2974.19	1521.27	2423.01	1451.45	1520.28	3034.04	1967.45	2189.97	1808.75	2542.93	1822.67	2527.92	1519.6
cis-7-Hexadecenoic acid methyl ester_PD_A_14.31_268.2396n	4804.74	3285.67	5427.33	2791.1	5210.82	4397.44	6315.02	4376.38	5432.86	4064.89	4039.61	4213.1	4130.88	3362.51	4544.86	5815.52	4421.49	3595.72	4749	3531.01	4636.24	5681.62	5073.54	4563.97	4518.14	4595.8	4803.69
12-(Acetyloxy)pimara-7,15-dien-18-oic acid_PD_A_14.35_383.2189m/z	0	0	0	1756.75	0	0	465.751	0	0	5332.37	0	0	6452.17	0	0	0	0	0	0	0	0	0	0	0	0	291.441	0
Val-Ile-Arg_PD_A_14.35_387.2712m/z	1897.11	862.344	2275.85	3144.18	1123.63	1203.18	2737.24	1702.89	1153.96	1544.35	1536.1	3796.25	303.422	927.275	2028.99	1751.69	2027.3	1725.94	1716.36	938.569	1893.7	1998.55	2610.95	1767.8	2027	1187.4	1636.15
7-Oxoabieta-8,11,13-trien-18-oic acid_PD_A_14.38_315.1947m/z	1292.04	1825.57	1333.65	2266.53	1844.11	1399.69	8826.1	2408.95	2819.79	2632.78	837.666	910.518	1235.19	4211.2	7368.3	2697.02	2827.29	1792.13	2170.76	1157.46	0	1802.3	1693.3	1577.06	1665.92	3131.16	1975.58
(9E,11Z)-8-Hydroxyoctadeca-9,11-dienoic acid_PD_A_14.41_319.2238m/z	1487.13	994.776	1997.94	4898.25	1359.51	1768.75	2380.46	1985.35	1509.36	883.538	1067.77	2520.3	2240.88	190.424	1974.76	1858.98	1941.7	1527.04	3395.67	2001.57	1352.86	1779.83	2960.72	1978.1	2828.41	2809.14	2502.71
Drostanolone propionate_PD_A_14.43_360.2660n	30881.7	51213.1	56062.1	27985.5	51244.4	40694.9	44169.2	126022	219400	47445.1	49755.2	111739	30291.7	59503.7	157649	34520.9	23054	63539.1	48639.4	112674	121966	92802.6	189654	74583.2	109435	176954	28704.5
(2-Acetyloxy-3,6-diphenylcyclohexyl) acetate_PD_A_14.43_375.1563m/z	4990.68	4040.87	4293.47	3680.88	3696.53	5118.91	5689.63	4382.27	4809.75	4217.4	3837.18	4998.07	3949.57	3413.4	4975.83	4175.75	4393.79	5150.45	4576.55	3839.36	4848.34	6019.23	5131.39	5688.91	4625.68	5016.77	4359.54
1-Arachidonoylglycerol_PD_A_14.43_401.2657m/z	7201.42	12966.8	15745.7	7056.72	13020.8	11470.8	11870.3	32104.2	55933	13759.5	12806.2	29657.7	8103.8	15840.1	40695	7240.27	7042.69	16833.4	13976.3	30829.9	34303.6	24698	48370.9	20079.3	28700.4	46507.4	7411.1
Spirostan-3-yl acetate (stereoisomer unknown)_PD_A_14.46_458.3395n	30269.8	11891.7	5174.31	42099.4	10651.4	7666.75	8515.54	14296	14730	7127.9	11623.2	9969.96	7408.69	14543.7	21795.7	7350.82	12077.2	11656.5	7432.56	29977.4	18007.1	11275.3	13577.9	7853.67	4707.7	7999.95	12311.8
.beta.-Estradiol_PD_A_14.49_273.1843m/z	2005.14	5264.72	3468.43	1460.66	4365.64	2786.79	3025.36	3618.48	6417.45	3413.35	4300.92	5137.61	2410.53	3278.68	4211.43	3282.38	4970.9	3829.92	4345.28	3447.1	3045.29	4951.89	3694.8	3850.2	3073.94	3637.42	3080.6
(R)-Roscovitine_PD_A_14.49_355.2240m/z	204.501	0	0	458.102	0	0	0	0	0	0	213.04	5970.81	0	196.514	0	0	0	0	0	0	202.192	399.03	0	0	0	0	0
18-Hydroxy-5Z,8Z,11Z,14Z,16E-eicosapentaenoic acid_PD_A_14.51_318.2187n	511.407	1031.32	1205.32	63773.1	4071.99	166.366	5638.93	0	1947.47	5216.49	281.149	1866.78	11525.5	814.378	3393.61	2851.78	1596.82	1231.28	1187.51	1123.22	382.753	315.85	1160.72	160.73	575.66	2914.19	1751.13
Heptadecasphing-4-enine_PD_A_14.59_268.2628m/z	4149	2252.21	2047.02	2211.81	2030.98	2452.51	2294.1	1489.43	1734.97	1642.61	2166.16	2172.42	2578.95	1820.83	1977.98	1866.46	1325.17	2614.29	1873.4	1387.11	1208	1442.2	1834.93	1660.53	1956.31	1599.51	1533.37
5-[2-Chloro-5-(trifluoromethyl)phenyl]-2-furoic acid_PD_A_14.59_272.9930m/z	4368.76	3285.15	3540.12	1910.95	3188.9	3582.03	4361.02	4225.14	3674.92	3499.9	2340.22	4088.46	3981.9	3434.74	4154.91	3754.26	3101.33	3685.65	3698.02	3245.78	4554.22	4807.27	5279.68	4051.29	4409.36	4476.86	3870.7
4-Thiazolidinecarboxylic acid, 2-undecyl-, (4R)-_PD_A_14.59_288.1985m/z	22255.4	1208.23	17557.6	10860.7	4286.24	4009.13	22632.6	30065.5	17865.7	8452.48	19385.7	15452.4	14562.2	6148.51	2138.34	14860.4	5438.28	1278.2	4647.02	29008.6	8739.61	15912.8	14093.8	5308.19	9474.66	17428.7	8763.65
16-Hydroxyhexadecanoic acid_PD_A_14.62_272.2347n	31774.2	31849	26206.3	308322	27159.3	28892.8	52023.2	27531.9	29335.8	26683.4	21404.6	29565.1	35247.2	23603.2	39603.3	33146.2	25730.8	42997	63268.3	38952.5	30310.9	29742	32026.6	27289.3	29132.8	31720.9	35995.8
(2R)-1-(2-Hydroxyethyl)-2,5,5,8a-tetramethyldecahydronaphthalen-2-ol_PD_A_14.65_219.2103m/z	358.411	496.084	234.934	7533.98	230.197	98.3051	537.673	229.887	309.991	213.821	214.816	314.278	578.56	409.136	281.614	221.221	401.296	476.786	1187.16	697.015	386.274	495.172	487.421	317.401	470.793	372.4	366.94
Olomoucine_PD_A_14.65_299.1610m/z	2572.15	753.173	2123.08	4810.54	1052.47	1324.35	2123.63	1107.57	1499.51	816.126	1797.95	29564.8	1232.94	1804.36	763.256	1264.26	1675.69	1557.1	1230.16	1099.96	5835.63	4113.89	1477.13	781.091	2184.92	922.252	1111.36
Icaritin_PD_A_14.65_369.1349m/z	0	0	0	358.718	0	0	0	0	0	0	0	5263.37	0	0	0	0	0	0	0	0	764.031	255.524	0	0	0	0	0
Tris(2-butoxyethyl) phosphate_PD_A_14.65_398.2430n	147263	78719.4	90725.4	424279	75399.1	83567.2	135474	82259.7	125818	64916	131533	2.605e+06	88628.4	125273	69243.3	84018.7	85783.2	95168.1	73599.3	73767.2	507973	311123	82444.3	87095.8	155590	75506.6	77301.2
Tyr-Glu-Arg_PD_A_14.65_467.2256m/z	0	0	0	0	0	0	0	0	0	0	0	5853.63	0	0	0	0	0	0	0	0	1049	0	0	0	0	0	0
1-Myristoyl-sn-glycero-3-phosphocholine_PD_A_14.67_468.3084m/z	8875.54	3696.21	7094.97	13542	11610.9	3292.2	1652.62	5160.63	6078.28	3852.11	10441.6	8282.48	2623.05	10913.2	8163.42	8942.61	7463.79	4147.43	4249.53	6197.73	7955.76	6015.05	2097.91	4565.7	4572.94	5287.67	4118.7
Laetisaric acid_PD_A_14.73_296.2346n	29367.2	26254.9	20276.3	359272	29209.7	24207.9	75059.2	32034.5	30195.2	55214.6	22622.9	31880.5	85163	24400.9	49468.2	29427.4	32786.8	41232.4	57400.7	50331	28624.5	27912.2	33514.7	21694.6	28979.7	37635.9	48462.7
13S-Hydroxy-9Z,11E,15Z-octadecatrienoic acid_PD_A_14.73_317.2081m/z	2502.05	1952.08	2203.22	14431.8	2106.2	1744.44	4922.63	3734.97	1886.3	4440.33	1054.11	2579.46	6544.41	1687.69	5357.5	2220.15	1257.36	2518.87	1943.14	2768.08	1335.46	3028.56	3446.12	2099.65	2333.21	3941.29	2942.66
Clusiacyclol A_PD_A_14.73_365.1763m/z	0	0	0	6184.31	0	0	0	0	0	785.633	0	0	0	0	0	0	0	0	0	0	0	0	0	0	0	0	0
(2R,3R,4S)-2-(4-Carboxybutyl)tetrahydro-3,4-thiophenediamine_PD_A_14.75_219.1165m/z	3341.57	2659.72	2156.24	2475.3	2935.06	3123.28	3313.53	3339.41	3192.85	2840.12	2487.17	3433.73	3228.1	2221.78	2596.23	3568.76	2869.98	3145.57	2759.56	2278.8	3089.86	2609.15	4151.75	3893.23	2843.04	3342.85	3178.06
.gamma.-Undecalactone_PD_A_14.75_369.2991m/z	13791.9	6162.06	3052.02	11422.2	3281.81	3956.01	7436.86	7954.79	13763.3	12737.8	14316.5	14510.8	11245.5	20381.6	22404.7	11733.6	10863.3	3839.31	2483.94	16756.8	26084.7	6289.95	7075.53	7700.74	3136.56	4771.95	7504.82
N,N-Dimethyl-2,2-diphenylethanamine_PD_A_14.78_226.1585m/z	1185.12	662.567	1159.69	1505.44	1308.86	700.411	1152.69	2923.02	873.179	1158.14	1288.74	1074.64	539.914	543.906	1304.51	594.985	1233.11	687.388	473.79	1077.79	1508.28	1353.26	847.308	864.516	646.179	2519.3	699.568
9S,15S-Dihydroxy-5Z,13E-prostadienoic acid_PD_A_14.86_361.2344m/z	3324.17	2073.18	2711	3038.96	2377.8	3101	5404.05	3866.17	3300.5	3741.68	2228.43	3734.29	3694.55	4193.99	3617.75	3245.49	2437.76	3066.26	4559.32	2674.59	3374.42	3655.23	3883.2	2999.3	2813.34	2442.52	3543.51
1-Myristoyl-sn-glycero-3-phosphocholine_PD_A_14.88_467.3012n	149979	70514.5	122437	249370	126062	55158.1	38409	67603	147129	65246.5	112654	126220	63462.8	143340	195778	122092	91893.1	62240.4	78636.3	153631	235853	64111.9	53481.5	67522.6	57606.5	65439	71890.6
Carebastine_PD_A_14.88_500.2771m/z	1502.33	6982.39	9276.1	9748.72	26097.7	4194.35	729.831	15428.6	6541.58	2426.48	26480.9	6548.95	698.597	13693	2624.61	9618.59	12026.1	2808.71	788.005	10332.2	2376.7	12239.1	2819.86	1928.26	7227.58	8082.29	1578.24
1a,1b-Dihomoprostaglandin F2.alpha._PD_A_14.91_405.2607m/z	11696.9	11757.7	12878.4	8730.3	8411.81	11052.6	15397.9	10259.3	12286.2	14299.6	9448.28	12128.8	12238.8	11383.4	10360.3	9165.14	9765.89	10499.8	11937.3	9821.18	13008.6	11435.5	13443.5	12499.1	9924.5	10014.4	11513.3
Hexapropylene glycol monobutyl ether_PD_A_14.91_422.3242n	4055.06	27971.3	60922.7	17446.2	17677.4	41772	371862	31210.2	19439.4	96119.5	9080.58	16120.6	125146	23172.1	147646	31389.4	43935	25802.5	93441.4	11990.7	29661.1	24864.7	10979.4	11176.1	10815.9	48058.8	36457.3
1H-Indazole-3-carboxamide, N-[1-(aminocarbonyl)-2,2-dimethylpropyl]-1-[(4-fluorophenyl)methyl]-_PD_A_14.94_383.1892m/z	0	0	0	7878.29	190.911	0	1256.34	0	277.293	2703.08	0	537.225	5643.11	0	0	0	471.076	0	563.058	0	0	0	0	0	0	451.215	517.128
Tebupirimfos_PD_A_14.96_319.1239m/z	963.489	1093.27	395.827	3685.78	523.843	491.705	610.629	8512.22	8230.89	626.463	1183.09	3590.26	193.167	2269.25	4782.75	1212.92	482.951	883.433	0	6399.73	4369.67	3141.13	6770.36	4071.94	2422.17	7112.71	371.341
5,8,11,14-Eicosatetraenoic acid, 16-hydroxy-, (5Z,8Z,11Z,14Z,16S)-_PD_A_14.96_320.2346n	18381.4	9900.81	10270.7	1.05956e+06	50818.7	4810.58	165395	6400.36	25604.3	145093	6401.62	52922.4	244821	6785.16	23714.5	50933.7	16815	20821.1	22764.4	14610.7	10384.2	8496.4	19254.6	5181.54	24419.5	30865.8	33881.5
Entinostat_PD_A_14.96_376.1544n	721.053	194.174	0	56640.5	1486.43	0.0424932	10174.1	1.08879	239.244	8216.79	0.490306	2626.86	14596.3	275.814	293.992	2500.66	1045.46	754.213	817.952	178.955	238.322	0	433.285	0	746.4	955.956	830.265
3-Ketopetromyzonol_PD_A_14.96_392.2922n	17354.9	30981.9	24880.3	42920.7	26623.7	21225.7	37447.5	97064.5	65701.8	65617.2	12513.5	49453.3	52224.9	14009.5	51505.7	23192	9630.78	35402.3	26542.9	81015.5	37590.5	19390.3	71031.9	16020	47264	67133.8	12512.7
Linoelaidic acid_PD_A_14.99_245.2257m/z	0	0	0	26736.1	0	0	0	250.757	0	0	92.2354	0	0	0	151.479	129.159	0	0	1323.53	683.623	126.821	0	144.064	0	0	0	117.022
8-(3-Octyl-2-oxiranyl)octanoic acid_PD_A_14.99_298.2503n	27111.3	23586.1	21233	1.24185e+06	31760.3	25324.8	51238.8	23674.8	24092.8	27644.4	17391.4	21683.4	23403.8	17944.4	42507.5	28771.7	21918.7	41850.3	254102	81225.8	30027.8	25699	24449.7	21047.3	20353.5	28413.8	30268.5
cis-7-Hexadecenoic acid methyl ester_PD_A_15.07_269.2470m/z	1893.71	2014.48	1702.22	8412.27	1789.32	2480.89	2246.39	1837.98	2153.71	2068.14	855.688	1516.41	1136.06	1915.57	2164.42	2016.63	1870.49	2696.17	1885.32	2188.68	2053.91	2182.3	1735.23	2279.14	1817.55	1887.4	2040.77
Plinabulin_PD_A_15.07_336.1593n	16740.6	18238.7	15013.5	22071.1	14919.3	15183.7	43020.8	27155.5	31549.4	24528.1	18158.6	20326.3	20278.8	18599.6	35939.7	20577.3	17463.9	15595	38434.3	29304.2	24198.2	23554.8	27044.6	20925.1	20298.3	35388.7	20265.1
N5-(1-Imino-3-butenyl)-L-ornithine_PD_A_15.07_399.2712m/z	13260.3	10433.1	11996.1	9711.68	10867.7	11895	16634.4	11811.5	16216.3	10863	10392.8	11784.1	11996.5	10862.4	14688.2	11752.4	10710.3	14604.4	10849.7	12364	12342.3	13243.3	13926.7	15686.9	12543.2	11930.9	11615
1H-Indazole-4-carboxamide, N-[(1,2-dihydro-6-methyl-2-oxo-4-propyl-3-pyridinyl)methyl]-1-(1-methylethyl)-6-[2-(4-methyl-1-piperazinyl)-4-pyridinyl]-_PD_A_15.07_542.3243m/z	2788.5	924.204	1283.73	16728.3	6585.84	382.897	0	829.422	1700.19	346.379	1089.03	2007.62	0	456.583	5988.9	2056.25	1238.51	1783.07	372.751	9211.3	0	1522.8	0	418.497	1017.07	3438.99	846.739
Myristoyl ethanolamide_PD_A_15.10_272.2578m/z	3195.75	204.877	0	2820.82	0	325.1	250.335	175.807	0	345.675	274.841	258.418	177.129	213.331	435.068	132.677	143.2	0	180.179	333.2	0	164.916	0	0	156.37	332.954	130.173
Glycerol 1-myristate_PD_A_15.10_285.2418m/z	1288.5	1558.48	346.285	2104.36	917.613	1178.68	1447.91	701.864	558.018	1118.42	984.302	1224.09	1080.61	783.088	1211.47	1142.69	716.802	860.311	1739.91	1482.49	904.998	1263.13	556.192	1052.74	742.646	760.492	1304.99
5S-Hydroxy-6E,8Z,11Z-eicosatrienoic acid_PD_A_15.15_322.2493n	9050.72	9725.67	12868	117399	34780.5	8754.72	15674.4	9188.49	13490.8	11373.7	8764.07	11778.4	12359.3	8062.68	13580.7	14819.3	8277.1	15601.6	8781.21	11010.6	8818.31	8761.97	13060.3	11545.1	9781.88	16053.4	9648.58
4-Imidazolidineheptanoic acid, 3-[(3S)-3-cyclohexyl-3-hydroxypropyl]-2,5-dioxo-, (4R)-rel-_PD_A_15.15_369.2395m/z	1552.84	721.671	720.077	18918.3	2575.92	520.145	5372.22	0.00153768	0	9818.87	369.986	1314.61	18409.7	673.364	687.184	701.708	1031.06	1121.56	1420.39	185.028	0	604.011	995.214	226.633	1264.97	1472.99	2583.13
Met-Arg-Lys_PD_A_15.18_434.2557m/z	751.462	0	1515.11	1031.39	757.193	1089.55	986.546	923.563	842.051	1458.41	1161.71	624.731	1649.89	1477.8	1297.94	638.616	893.805	1081.8	686.792	526.45	1315.62	362.839	367.489	1105.1	911.754	656.679	1405.06
2-Linoleoylglycerol_PD_A_15.25_337.2732m/z	745.115	2568.52	2741.01	1873.6	4755.49	747.957	1199.76	4184.91	2023.26	601.484	5571.88	2112.48	296.671	4192	1591.93	2965.23	4082.86	1363.57	282.502	1959.32	620.042	3512.29	1253.24	1515.02	1713.33	2540.08	673.136
Ethyl 4-methyl-5-[(propan-2-yl)oxy]-9H-pyrido[3,4-b]indole-3-carboxylate_PD_A_15.28_313.1541m/z	187.936	158.73	483.161	1997.19	0	0	1124.17	1560.7	6854.71	496.512	190.191	2173.81	2054.7	902.815	6474.63	413.362	2594.11	0	168.841	1281.35	5115.04	3854.22	9887.96	2380.25	2913.97	6427.25	7007.44
Drostanolone propionate_PD_A_15.28_361.2732m/z	568.451	2932.13	2360.68	1777.16	8962.24	1309.14	1595.05	7303.6	2698.34	1852.03	8858.09	2977.64	638.064	6586.62	1489.07	2845.37	6976.19	816.814	610.54	3937.17	1615.1	4214.14	1269.26	615.798	2289.66	4877.69	326.632
GKK 1032B_PD_A_15.28_502.2930m/z	38846.4	66550.4	53624.6	196331	140348	32532.4	26658.3	117825	63045.7	35924.4	131864	70608.2	18379.5	100592	58532.6	63893.2	118004	24430.3	18961.5	93035	37214.1	61436.7	31416.1	21049.6	56854.5	89793.8	38767.5
Calcimycin_PD_A_15.28_524.2751m/z	1785.25	4968.37	2339.61	513.551	9871.5	1180.06	1261.79	8158.93	2728.44	1463.04	10331.5	2778.32	490.191	6493.99	462.269	2376.37	8167.49	475.956	656.638	4681.17	953.391	2720.99	1091.31	0	2714.52	4746.37	0
N-(3-Methoxyphenyl)-3-(propanoylamino)benzamide_PD_A_15.28_597.2707m/z	0	0	475.572	3635.78	0	0	779.547	536.313	13758.8	892.708	599.847	4212.26	3058.37	798.821	13140.9	466.218	6347.94	0	483.478	2421.49	10782.2	5136.72	18845	4587.69	2820.38	9410.04	14049.3
1-Pentadecanoyl-sn-glycero-3-phosphocholine_PD_A_15.30_481.3170n	58874.9	19539.6	33528.1	77065.7	40475.6	14009.9	9614.46	29049.4	45123.1	24410.5	37737.6	51105.9	16854.6	54913.1	87589.7	34190.4	32113.3	21607.7	34832	60414.3	85910.4	21817	16251.4	15856.2	16472.2	31703.4	19823.7
p-Chloroisobutyrylfentanyl_PD_A_15.36_385.2031m/z	3304.07	3580.75	2455.64	5645.38	2193.33	2203.93	5010.08	2501.14	2905.35	2647.05	2290.18	2704.12	3941.96	2088.84	3127.91	1981.23	3012.12	1989.82	7339.5	4696.49	4427.34	2646.76	2918.13	3177.46	2628.89	2184.31	2516.74
2-Hydroxy-3-O-tigloyl-6-O-acetylswietenolide_PD_A_15.36_609.2708m/z	6988.34	1862.91	3008.39	8153.1	2198.66	5045.78	6571.3	5475.09	1321	12184.8	6945.73	2571.25	9888.12	8327.15	639.805	4887.09	2548.82	2619.17	1057.11	1508.45	2659.28	4781	2950.71	7844.47	6817.03	4597.53	1715.05
Oleic acid_PD_A_15.41_247.2416m/z	1183.45	1339.35	1191.13	143334	1290.54	1387.92	1838.3	1233.2	1322.37	1068.61	891.074	1131.3	1460.93	974.356	1477.68	801.571	1367.18	1597.91	1172.66	2041.28	1690.74	1155.53	1047.2	1462.9	1073.53	1038.03	1633.02
3-Hydroxy-2-((9Z,12Z)-octadeca-9,12-dienoyloxy)propyl 2-(trimethylazaniumyl)ethyl phosphate_PD_A_15.43_519.3327n	896216	645424	330550	1.64816e+06	1.30362e+06	371569	88255.4	367049	455719	124398	338718	599253	111107	438953	2.82588e+06	479298	463555	721038	445898	1.61316e+06	368333	165623	265877	152824	257980	370587	457745
N,N-Dibutyl-N'-(3-chloro-2-methylphenyl)urea_PD_A_15.46_297.1731m/z	4242.41	8596.06	2136.24	12358.6	2168.04	2747.59	4903.23	16549.9	15219.8	7264.74	8539.79	8663.18	3916.96	9634.24	11628.9	7278.45	2982.65	3433.77	1376.96	11868.9	11543.3	13065.2	15921	11422.1	7381.31	24541.4	4453.18
Platanic acid_PD_A_15.51_458.3393n	4733.17	13397.4	5559.27	8297.96	1023.87	4860.92	1154.17	14935.8	6850.04	4449.97	17045.5	2847.35	3215.57	21656.8	7017.68	7072.04	538.302	1619.12	3490.32	10642.7	17013.4	29503.3	5281.26	19690.9	2630.2	9819.27	1373.41
1-Eicosatrienoyl-sn-glycero-3-phosphoethanolamine_PD_A_15.54_504.3084m/z	329.209	1538.4	1214.62	713.573	3640.93	717.982	0	2866.31	376.931	473.022	6433.06	885.965	0	2725.95	0	1601.5	2159.79	0	0	0	0	1906.59	0	0	1294.7	1633.86	0
Linoelaidic acid_PD_A_15.57_263.2364m/z	2259.55	1273.55	2231.6	3584.61	2563.56	1636.43	3065.79	1969.29	1839.5	1804.78	1771.33	2199.82	2563.57	1514.43	3016.33	2292.55	1730.11	2367.17	32269.7	9529.22	2484.48	2423.11	1712.06	1699.59	1618.85	1951.59	1474.49
Sarsasapogenin_PD_A_15.57_417.3361m/z	2271.35	309.217	309.973	1227.65	2075.4	1909.38	423.524	5416.49	984.92	0	0	3485.71	957.787	1410.95	2107.81	0	1124.87	5508.12	1610.75	7727.42	315.146	674.012	2825.65	791.168	411.905	425.859	1314.54
1-(1Z-Hexadecenyl)-sn-glycero-3-phosphocholine_PD_A_15.57_480.3449m/z	1784.77	3144.76	1456.08	6992.78	2231.23	696.436	1930.32	1828.51	2330.93	2495.44	1905.18	2661.34	3537.56	2749.09	4340.22	1338.66	2236.05	2418.78	3019.74	2739.22	5915.87	2189.08	2076.31	684.569	267.49	2129.42	4083.9
Bepotastine_PD_A_15.62_388.1546n	0	665.709	0	286.27	366.144	0	10071.3	5.24275	427.353	486.772	3.32238	1.04768	1036.72	514.134	2212.89	409.163	0.0402319	720.25	660.07	4.92616	0	465.401	4.62882	161.53	0	1.9837	0
1-O-Hexadecyl-2-O-acetyl-sn-glyceryl-3-phosphorylcholine_PD_A_15.62_524.3712m/z	2735.3	1286.68	639.578	3984.95	1181.06	1422.04	1515.33	715.968	1126.34	487.07	2266.51	1311.46	1829.44	1567.63	1759.72	1583.84	1158.17	436.403	1173.83	1145.55	3668.78	1337.6	824.147	927.693	0	450.138	2575.23
Glycerophospho-N-palmitoylethanolamine_PD_A_15.64_453.2856n	376958	214886	169788	325041	224815	156229	105935	182548	271321	150668	350994	211013	177634	439280	463577	227959	261488	249758	212484	270253	385088	214269	106105	121114	165937	220371	166871
(1S,4R)-4-[[(2S,3aS,4S)-2-Butan-2-yl-4-hydroxy-1-oxo-3,3a-dihydro-2H-imidazo[1,2-a]indol-4-yl]methyl]-1-methyl-2,4-dihydro-1H-pyrazino[2,1-b]quinazoline-3,6-dione_PD_A_15.64_510.2124m/z	4216.2	2363.85	2431.33	3716.84	2287.39	1455.36	448.355	1698.87	3061.35	2251.65	5580.52	2979.17	2293.13	6481.81	6141.55	2685.8	3424.24	2115.52	3049.14	3813.67	6391.66	3148.18	564.238	1275.18	2026.83	2546.67	2754.6
1H-Indazole-4-carboxamide, N- [(1,2-dihydro-6-methyl-2-oxo-4-propyl-3-pyridinyl)methyl]- 1-(1-methylethyl)-6-[6-[4-(1-methylethyl)-1-piperazinyl]-3- pyridinyl]-_PD_A_15.64_570.3551m/z	2737.75	1688.27	1686.14	18551.9	3366.67	1472.75	0	1968.29	3280.78	0	3915.83	810.04	465.997	4515.58	5286.51	3049.53	4624.19	0	985.73	8952.05	665.864	3081.55	882.126	975.906	2238.61	3438.27	5106.95
Nifenazone_PD_A_15.67_309.1351m/z	1264.69	2354.1	1238.3	20037.2	925.628	1375.04	2005.69	10798.3	8036.75	2170.96	3701.44	2565.43	1894.69	2111.72	3176.45	2716.24	1445.96	1920.41	1942.93	4298.6	3902.98	4452.65	7421.36	3606.39	3065.34	11379.4	2342.35
N-Acetylsphingosine_PD_A_15.67_324.2889m/z	0	0	0	28150.6	0	474.699	0	0	0	0	0	0	0	630.241	0	0	218.23	0	0	603.843	0	0	0	0	0	165.869	564.942
Glycerophospho-N-oleoylethanolamine_PD_A_15.67_502.2903m/z	0	2771.18	3199.38	0	4425.6	263.313	633.804	3708.61	1129.15	1201.49	9133.39	2715.26	483.612	2847.35	0	3387.32	5316.93	880.299	0	2048.82	19.3096	5682.58	0	0	1777.87	3296.85	1139.12
(2S)-2-Amino-3-(2,4-diketo-6,7-dihydro-5H-cyclopenta[d]pyrimidin-1-yl)propionic acid_PD_A_15.69_240.0988m/z	3527.6	1073.57	1651.64	2835.06	2952.72	1469.65	498.478	2350.79	2028.65	1287.26	2570.77	1966	1241.58	3312.6	4205.9	2687.87	3026.08	1507.4	1930.9	4129.42	3706.88	1554.85	1058.91	1006.75	1410.94	1665.08	1709.81
1-Oleoyl-L-.alpha.-lysophosphatidic acid_PD_A_15.69_459.2474m/z	8794.95	3623.08	4184.8	9531.5	5573.39	4497.98	536.269	5077.77	7191.98	1089.66	5686.88	5561.44	2165.47	7986.94	9736.11	5590.25	5774.61	4015.97	5023.05	10287.6	9275.75	2769.55	2520.57	1729.25	2608.88	3485.12	2690.43
1-Palmitoyl-sn-glycero-3-phosphocholine_PD_A_15.69_495.3326n	1.47247e+07	5.09108e+06	5.8304e+06	1.50139e+07	1.09552e+07	5.29847e+06	1.84893e+06	6.6351e+06	9.50748e+06	3.35836e+06	9.03635e+06	8.56976e+06	3.30057e+06	1.21727e+07	2.1895e+07	7.89224e+06	7.59118e+06	8.58435e+06	8.3461e+06	1.57633e+07	1.32394e+07	5.08498e+06	4.17158e+06	3.36649e+06	4.34419e+06	5.17982e+06	4.85415e+06
N-[(3R)-Quinuclidin-3-yl]furo[2,3-c]pyridine-5-carboxamide_PD_A_15.69_543.2730m/z	5144.28	656.575	771.635	1984.8	3363.34	1457.98	445.039	1835.21	2614.73	777.726	757.15	0	0	1104.13	4015.26	2811.95	1900.58	1534.62	1399.93	5255.37	2606	0	0	607.329	985.871	830.492	0
17-(Furan-3-yl)-1-hydroxy-4,4,8-trimethyl-16-oxo-14,15-epoxyandrostane-3,7-diyl diacetate_PD_A_15.69_551.2589m/z	6558.35	992.049	3477.28	7383.53	2177.48	1726.68	0	2866.17	6223.94	1805.74	4245.43	5358.13	774.586	6671.84	13316.2	6146.11	3414.84	5226.44	5112.54	6209.61	10448.7	921.725	981.84	878.099	2849.2	3584.91	3072.76
2-[7-Hydroxy-5-methoxy-3-oxo-6-[(2E,6Z)-3,7,11-trimethyldodeca-2,6,10-trienoxy]-1H-isoindol-2-yl]pentanedioic acid_PD_A_15.69_552.2594m/z	16239.7	4518.75	5370.37	12955.8	8980.56	3671.45	767.129	7001.3	9576.78	3395.07	9451.55	6266.62	979.048	11129.4	15932.7	8001.57	6782.45	10138.1	10068.8	12083.8	13803.2	4583.09	4324.24	4750.18	3399.62	4522.53	6201.04
Glycerophospho-N-oleoylethanolamine_PD_A_15.82_479.3013n	130945	201044	182361	260986	229336	109632	66741	173693	189482	137930	395015	179581	107896	263187	255911	220697	249991	137936	116989	163784	251005	189461	85107.5	78955.9	171472	253666	132896
13-Hydroxy-6-(1-hydroxyethyl)-12,14-dimethyl-3-methylidene-15-nonyl-9-(propan-2-yl)-1-oxa-4,7,10-triazacyclopentadecane-2,5,8,11-tetrone_PD_A_15.82_540.3662m/z	7191.64	3645.36	2356.83	3525.6	5250.05	3800.89	423.511	1896.21	2811.12	1157.78	1622.43	2915.98	2292.59	4453.65	10617	1026.36	1804.58	7245.2	9065.82	6604.32	3362.48	1533.2	1740.06	1130.27	1971.01	891.716	1739.13
1-Hexadecyl-sn-glycero-3-phosphocholine_PD_A_15.85_504.3447m/z	1802.84	979.283	970.034	5031.73	347.39	673.888	0	0	0	457.235	1730.59	0	0	682.835	2336.04	1154.21	701.978	0	653.775	1176.54	1625.96	0	0	0	911.916	601.589	306.726
1-Oleoyl-sn-glycero-3-phosphocholine_PD_A_15.85_521.3484n	885669	505596	642150	2.55125e+06	834361	436272	191327	560615	863792	390696	1.19865e+06	778760	287594	1.07366e+06	2.11054e+06	722956	831516	440812	499599	1.32029e+06	1.11932e+06	540431	408713	353113	443524	731514	653920
(5E,9E)-Farnesylacetone_PD_A_15.90_262.2289n	3140.05	1483.75	4154.62	29002.9	2517.68	606.699	1040.08	2700.15	2250.16	577.945	3470.51	2230.68	1880.62	1753.89	7337.33	2018.55	1934.03	1073.29	3995.53	5063.4	3409.21	1179.58	950.647	309.559	2517.72	2374.84	1487.06
17,17-Dimethyl-18-nor-5.beta.-androsta-1,13-diene-3.alpha.-ol_PD_A_15.90_286.2290n	134.226	155.69	0	10478.1	135.039	0	0	152.855	0	0	0	186.405	0	114.182	3060.99	0	0	0	0	224.301	0	388.053	0	0	197.647	145.358	0
1-Arachidonoylglycerol_PD_A_15.90_378.2763n	1613.06	1538.21	7778.56	344752	6205.3	230.979	5172.9	13438.4	6536	1374.36	5845.61	9675.87	1588.63	2406.95	101720	2032.15	5304.66	1106.71	4614.29	15074.5	5480.43	3108.87	0	879.07	17665.9	10968	9332.43
(5.xi.,9.xi.)-Beyer-15-en-18-yl methyl butanedioate_PD_A_15.90_402.2765n	2049.19	4105.83	7916.4	176603	6483.19	21.16	682.556	16999.8	4134.15	317.383	20247.2	3500.64	655.292	3969.54	39733.7	1571.64	8818.16	486.64	3765.98	17873	5477.85	5702.53	319.201	0	9588.56	16266.6	12665
2-Linoleoylglycerol_PD_A_15.93_354.2765n	22576.5	12659.2	45105.7	326810	28872.1	5008.1	6139.48	22695.9	20728.5	3120.7	36926.9	22927.9	16987.7	12865.8	81203.6	14238.9	19914.4	7027.34	49484	50769.6	22165.2	11231.7	5355.37	4117.25	21280.4	25005.9	23870.2
Cys-Gly-Arg_PD_A_15.95_335.1510m/z	10441.6	16606.7	4782.97	53359	8761.69	12718.2	7207.4	24780.5	8964.05	7298.37	17719.1	8978.88	8088.65	13245	20479.1	15269.9	16804.9	41891.5	19281.4	37882.6	6112.67	21541.8	10390.3	9930.45	6739.63	20361	26863.4
Carbobenzyloxy-L-norvalyl-L-norleucine_PD_A_15.95_347.1955m/z	0.00088093	0	0	6990.94	0.687106	554.637	57.1774	1284.67	536.679	0	0	0	0	0	0	0	0.167361	0	0	0	0	1.47061	0	0	15.0176	1540.38	0
N-Succinimidyl 4-[4-(dimethylamino)phenylazo]benzoate_PD_A_15.95_367.1417m/z	694.664	3525.64	1475.23	19408.8	1180.67	2357.37	2128.8	7234.45	6092.98	2418.88	5918.3	2463.6	1771.06	2147.36	4438.54	1729.19	1686	1320.11	2295.88	4552.27	2260.17	5312.19	4506.93	2015.69	1684.63	11430.4	3104.01
Benzeneethanamine, 2,5-dimethoxy-N-[(2-methoxyphenyl)methyl]-4-nitro-_PD_A_15.95_369.1406m/z	722.22	1867.25	300.09	11557.8	797.369	1123.83	958.251	5132.55	3191.12	1244.2	2260.4	1636.83	1042.17	829.983	2071.96	1367.22	683.231	1264.22	1035.52	2642.44	1452.08	2105.54	2751.32	1401.87	428.743	5958.64	2007.13
1-(1Z-Hexadecenyl)-sn-glycero-3-phosphocholine_PD_A_15.95_479.3378n	342911	222016	246165	631853	130282	155873	204788	377041	442603	160422	477633	317173	186523	784255	856683	267093	164819	149337	292325	582754	1.2127e+06	542722	222327	245558	73751.2	287061	134591
N-Lauroyl-D-erythro-sphinganine_PD_A_15.98_484.4724m/z	1335.24	0	4426.67	0	0	578.724	1466.49	2578.18	5942.27	433.671	1500.92	3634.56	2004.29	523.316	2493.4	3329.01	0	0	1704.27	6218.7	448.97	1133.47	1389.21	0	945.93	0	994.673
Pyrrolidinium, 1-[(7R)-7-(acetyloxy)-4-hydroxy-4-oxido-3,5,9-trioxa-4-phosphapentacos-1-yl]-1-methyl-, inner salt_PD_A_15.98_572.3711m/z	1451.13	1097.17	0	9564.53	844.675	376.879	0	668.49	1594.25	395.01	1223.44	444.34	0	0	4745.64	0	2915.43	0	433.235	4050.66	609.374	432.882	635.014	0	0	410.69	4555.1
1-Heptadecanoyl-sn-glycero-3-phosphocholine_PD_A_16.00_509.3484n	295508	79381.4	118173	309737	178753	69187.8	38263.7	135161	167735	57067.7	137315	159006	67234.6	223280	467559	121296	131765	167460	218602	400494	199543	81295.1	68899.7	52615.8	79596.4	103706	91500.6
Pentapropylene glycol_PD_A_16.06_309.2269m/z	575.791	1878.23	421.149	3280.96	391.496	694.445	704.285	1921.15	2144.14	1611.28	1223.71	1267.51	1599.28	1523.73	2029.08	871.329	1103.31	1383.74	500.697	614.936	1847.59	1939.34	1348.78	1495.43	668.009	3850.06	1398.86
[4-(2-Fluorobenzyl)piperazin-1-yl](2-fluorophenyl)methanone_PD_A_16.06_316.1374n	6311.67	10834.3	4327.01	32299	3090.74	6808.67	6646.79	15915.9	15168.8	14819.6	12480.6	9868.09	10117.6	12752.4	12315.4	8526.85	8455.63	10335.4	6189.98	12782	11738.2	15623.5	10942.5	10203.7	6960.96	29204.2	13857.2
His-Tyr_PD_A_16.06_318.1344n	2996.4	4657.78	2774.8	17026.3	1512.03	3736.43	2614.92	7241.47	8162.87	6485.01	6651.57	4611.78	4488.19	5506.35	7273.92	4745.12	3504.96	4856.03	3690.91	5921.68	5184.81	7310.08	5596.18	4910.42	3992.75	13597.9	6774.3
4-Palmitoylmorpholine_PD_A_16.06_325.2975n	4065.65	4883.32	2437.62	167721	2402.73	5025.13	2728.27	1759.74	998.481	1888.52	4688.51	2657.74	4479	5645.56	4380.32	3149.84	5919.22	5680.73	6350.58	8246.87	2780.53	2521.82	642.078	1247.64	1118.11	1437.01	4955.02
2,4-Quinazolinediamine, N2,N4-bis(phenylmethyl)-_PD_A_16.06_341.1776m/z	51550.9	114715	50345.7	389677	37384.9	75077	76104.8	174110	151241	123632	127879	94483.3	99601.9	105951	129338	82072.4	75019.7	82858.5	71002.5	125872	111749	161430	124707	106705	72051.4	318409	134305
10H-Phenoxazine-10-butanamine, 2-chloro-N,N-diethyl-_PD_A_16.06_345.1728m/z	16094.4	37193.6	14316.6	114750	11246.1	23628.1	22739.7	48159.1	46243.4	44215.9	40085.8	28031.5	29048	36025.6	39691.6	25309.1	24632.4	31342.1	20739.7	38250.5	38610.9	49501.3	38427.4	34995.4	22582.5	103430	43838.2
Diosgenin_PD_A_16.06_415.3202m/z	0	273.517	631.899	953.564	901.208	523.376	0	2394.57	1103.87	0	0	356.098	245.045	529.893	2328.25	0	614.626	2726.54	1424.9	3251.8	239.918	270.06	456.78	460.134	1108.34	1282.51	918.796
1,2-Bis(O-octanoyl)-sn-glycerylphophorylcholine_PD_A_16.06_510.3202m/z	542.453	0	580.018	2277.09	398.917	240.819	1363.16	0	0	344.726	2215.55	417.64	894.351	4707.73	9174.05	451.704	0	392.12	954.981	2025.65	20076.8	767.567	0	746.594	0	0	0
1-Hexadecyl-sn-glycero-3-phosphocholine_PD_A_16.08_481.3532n	787526	423664	442613	1.63211e+06	330211	329300	534373	443632	782905	439125	756479	618668	488934	1.32966e+06	2.02052e+06	561644	531942	396658	542195	959350	2.44799e+06	664630	358100	386246	172200	468184	310253
Alverine_PD_A_16.11_282.2210m/z	445.585	2396.48	2732.71	1412.93	2678.84	1668.55	2374.32	3626.89	3441.54	2617.26	1723.93	763.374	1944.62	1663.3	1388.8	3634.38	1568.55	1282.36	1151.92	1052.95	2664.3	2527.41	2490.79	2782.19	2981.29	3368.02	2050.92
13-cis-Retinol_PD_A_16.13_269.2256m/z	3293.57	1763.4	0	9314.19	0	1182.54	0	1075.71	1181.71	1984.48	0	0	1780.98	1636.6	5627.4	0	478.137	2203.74	1116.4	5752.16	851.834	775.551	774.7	0	0	329.01	1067.15
Incensole acetate_PD_A_16.20_349.2730m/z	4855.85	1373.59	2056.96	54694.6	3773.18	1936.25	5048.93	8307.47	11171.9	2819.68	4648.01	6192.4	1351.14	2979.8	8530.9	4934.08	3338.84	619.619	3717.79	8918.52	9198.97	5126.28	5523.58	5733.48	4019.22	19288.8	3437.84
3.beta.-Hydroxy-5-cholestenoic acid_PD_A_16.20_399.3249m/z	1621.89	431.375	998.004	30223.6	0	438.975	1652.79	857.353	1330.39	638.148	0	2296.59	1579.27	456.266	1262.95	0	3903.29	601.312	1959.07	1001.79	4366.28	353.307	538.435	286.8	287.481	273.539	2314.74
1-Pentadecanoyl-sn-glycero-3-phosphocholine_PD_A_16.23_481.3171n	380730	436876	243063	473684	293406	231042	223062	550995	413956	236709	747472	329209	205775	676634	598884	322304	427523	364819	346407	462841	509707	453188	194429	200335	315386	696432	234881
1-(1Z-Octadecenyl)-sn-glycero-3-phosphocholine_PD_A_16.23_508.3763m/z	117951	99982.4	86834.4	573446	49861	87313.4	158290	88076.3	117749	94447.3	136463	100528	131933	160343	231268	86563.3	152962	70001.7	163041	139910	292221	116046	84573.1	67470.4	39493.1	83449.2	167028
2,2,5,7,8-Pentamethyl-6-hydroxychroman_PD_A_16.25_221.1532m/z	4867.27	8178.99	6569.88	13899.2	4664.21	5956.17	7730.23	7678.85	6574.28	6348.67	6934.46	5578.6	6637.33	6502.08	5931.93	5663.96	4114.65	6187.74	4630.1	5965.88	6951.69	6681.2	6928.17	5754.35	5009.69	8931.41	7350.11
Drostanolone_PD_A_16.25_304.2396n	129031	271941	73579.9	1.2881e+06	70389.8	142967	222418	390720	335978	184461	244547	212033	178180	211392	263291	116556	146638	126331	162536	209358	235130	257548	264694	167715	137134	534549	246710
3-Hydroxy-5-methoxy-2,2-dimethyl-7-(2-phenylethyl)-3,4-dihydrochromene-8-carboxylic acid_PD_A_16.25_357.1708m/z	3583.48	4456.35	1623.07	13215.2	1307.73	2934.77	6371.34	7530.04	7080.85	4881.17	5196.62	4542	4919.35	4985.63	6580.31	2739.03	3588.71	1920.39	4312.27	4755.09	4836.6	7033.36	7415.14	4532.53	2850.56	9959.62	6840.01
Bisindolylmaleimide III_PD_A_16.25_385.1669m/z	77792.1	193368	66395.2	532825	67984.7	107550	90125.6	357681	294731	121821	203261	203170	117142	180717	224236	96327	99359.9	119181	154076	213006	176605	221489	206703	141565	94277.7	417310	162989
1-(4-Fluorobenzyl)-N-(naphthalen-1-yl)-1H-indole-3-carboxamide_PD_A_16.25_395.1561m/z	800.166	3333.25	1374.94	14212.5	1507.52	2095.24	1054.65	8886.78	7856.49	2765.05	3600.14	3421.38	2869.04	3020.24	5154.57	2068.49	1998.72	2396.55	3242.99	4572.48	4365.89	4610.6	3852.39	2750.43	1644.07	11069.1	3715.85
N-Octanoylsphingosine-1-phosphate_PD_A_16.25_528.3422m/z	0	0	0	15367.2	0	0	0	541.147	0	0	0	0	0	501.436	505.749	0	0	0	0	0	0	0	0	0	0	0	688.998
1-(1Z-Octadecenyl)-sn-glycero-3-phosphocholine_PD_A_16.25_530.3582m/z	15864.2	25309.9	8284.22	578916	4002.55	12697.1	22295.5	35306.2	24847	15225.6	36187.7	15299.1	19560.3	29637	43219.4	11029.8	20710.8	8815	29568.5	27847.8	50192.4	22746.3	13317.3	10904.8	3026.05	54815.8	28817.7
Linoelaidic acid_PD_A_16.28_280.2396n	17927	38182.9	14656.9	125565	18862.5	26049.5	23750.2	58015	40500.8	25468.1	41878.9	33581.6	20190.4	33390.1	36728.1	24740.9	20866.3	38387.7	29873.7	45895.6	30545.7	46045.9	38450.4	35095	19281.3	68643.9	31505.7
Enalaprilat_PD_A_16.28_371.1561m/z	2617.24	4144.07	1974.72	9831.23	720.523	1876.78	4831.45	4591.55	5014.02	3111.69	3727.09	3887.23	4201.71	3256.17	4144.85	1768.66	2130.35	2412.47	2131.74	1715.25	3623.05	4676.08	4757.68	2480.77	1213.77	7476.33	4996.86
2-[2-(4-Fluorophenyl)-2-oxo-1-phenylethyl]-4-methyl-3-oxo-N-phenylpentanamide_PD_A_16.28_400.1698m/z	881.239	2398.4	445.544	7334.84	434.014	546.135	2817.84	2725.06	2175.84	1188.38	959.35	1287.29	1332.89	1641.35	1580.29	644.367	680.87	870.807	624.159	1232.33	771.391	1705.45	2363.09	791.989	1316.09	3950.85	2491.64
N-Myristoylsphinganine_PD_A_16.28_512.5039m/z	10059.9	6606.68	23039.8	9965.45	4452.24	11643.8	15788.4	19343	40854.5	12170.9	28823.7	37456.3	23319.6	24597.4	28703.2	29827.5	11963.8	9629.97	20543.8	63740	13402.1	19945.6	24778.9	10629.5	19715.7	10918.2	15786.7
Plinabulin_PD_A_16.30_337.1671m/z	235002	388869	165651	904739	195108	276970	208607	590374	427245	318488	461561	338162	269002	416305	464093	279649	217892	424069	339763	534435	348999	470922	428529	372858	229948	684593	343846
1-Stearoyl-2-hydroxy-sn-glycero-3-phosphocholine_PD_A_16.30_523.3642n	8.38535e+06	2.73998e+06	2.13646e+06	1.44234e+07	3.97406e+06	3.00531e+06	1.54355e+06	3.70799e+06	5.01805e+06	1.66354e+06	4.48688e+06	4.12562e+06	2.12706e+06	6.21708e+06	1.45794e+07	3.58426e+06	3.75452e+06	6.31152e+06	5.23537e+06	8.99348e+06	6.17409e+06	2.65648e+06	2.18387e+06	1.40293e+06	2.01554e+06	4.28351e+06	3.10534e+06
(1R,4aR,4bS,6aS,9R,10R,10aS)-1-(Carboxymethyl)-10-hydroxy-2-(1-methoxy-2-methyl-1-oxopropan-2-yl)-1,4a,4b,9,10-pentamethyl-3,4,5,6,7,8,9,10a,12,12a-decahydro-2H-chrysene-6a-carboxylic acid_PD_A_16.30_555.3272m/z	13716.3	0	659.018	2099.37	2706.59	0	527.245	0	3065.37	769.067	2031.46	3001.09	645.708	5578.09	22286.6	2218.61	2663.67	7152.46	6648.22	9608.28	5412.58	532.487	0	0	816.194	734.282	1390.55
Oleoyl ethylamide_PD_A_16.32_310.3098m/z	62042.4	54979.1	49869.1	64032	44305.6	50619.3	56903.6	57151.2	67441.8	50122.4	49726.8	57199.2	49389.9	54032.6	64376.3	55866.7	44581.1	55704.8	45998.1	52811.2	58013.2	54050.9	56405	58183.6	52869.9	54497.8	55054.2
15-Deoxy-.DELTA.12,14-prostaglandin J2 glutathione_PD_A_16.32_646.2782m/z	16604	4959.13	7421.95	11761.7	11796.7	8851.17	3399.69	7495.07	7728.69	5075.51	6770.3	9618.22	3540.55	8950.18	16306.7	9223.32	8171.62	11774.5	7930.28	10481.4	9814.6	3476.22	1924.96	2962.32	3034.62	5863.04	4820.51
Drostanolone enanthate_PD_A_16.34_399.3251m/z	1797.65	1200.31	474.437	2686.92	582.386	0	1103.13	845.421	539.434	1360.37	1863.34	736.283	823.958	1396.15	1487.89	380.082	1116.54	618.019	4590.88	2880.17	4348.2	764.516	478.844	1195.91	335.75	230.35	322.6
N-Palmitoyl-D-sphingosine_PD_A_16.34_538.5195m/z	930.048	0	0	894.328	0	608.5	577.823	0	4618.27	0	658.272	1887.75	425.954	1120.82	3016.86	0	0	0	752.514	1620.71	5065.22	505.05	1499.77	578.508	1221.96	616.162	353.01
17.alpha.-Methyl-5.beta.-androstan-3.alpha.,17.beta.-diol_PD_A_16.37_271.2416m/z	184.07	842.085	0	777.379	306.188	139.844	741.068	1340.36	668.932	146.974	493.522	801.015	403.081	1606.12	0	141.907	380.656	328.619	291.096	153.015	2874.63	2633.66	154.849	357.422	458.884	765.347	141.733
1-O-Hexadecyl-2-O-methyl-sn-glyceryl-3-phosphorylcholine_PD_A_16.37_496.3763m/z	8294.24	1468.29	4181.09	14755.3	1322.47	1723.38	6200.51	5166.31	6248.18	3110.06	6718.36	3217.56	2734.74	9457.24	15501.1	3316.95	2563.67	2496.39	6489.83	8045.63	18853.6	7193.05	3054.55	2402.17	1101.96	3952.77	1857.23
Deltarasin_PD_A_16.42_302.6561m/z	1429.16	658.73	404.45	1280.31	220.774	202.135	464.405	638.283	1316.97	610.359	1235.45	975.334	170.289	1358.18	2672.16	1007.01	943.869	490.501	520.146	1067.89	3081.34	464.48	0	255.069	541.404	1211.64	981.961
(2-{2-[(3-Methoxyphenyl)amino]-2-oxoethoxy}phenyl)phosphonic acid_PD_A_16.42_360.0621m/z	6246.24	5235.8	3319.35	3809.81	3768.34	5884.08	6408.24	5164.28	7405.22	5938.3	5047.69	5210.19	4761.42	5520.3	5704.88	4980.78	5164.98	4749.54	3884.35	5519.11	5639.05	4972.58	5748.52	6243.98	6126.69	4311.02	5225.19
Cys-His-Lys_PD_A_16.42_387.1824m/z	11693.8	36970.8	5927.47	160816	6404.41	13517.6	13595	76534.3	31425.1	16904	36481.9	22164.3	17211.4	28995.7	30915.3	14135.2	13980	16365.3	20203.3	36016.5	26408.7	37413.6	16989.7	18072	10319.4	79324.6	24748.8
3-Amino-4-hydroxyphenylalanine_PD_A_16.42_393.1762m/z	263.061	1382.88	221.392	10105.9	0	605.155	505.563	5321.37	2192.58	1002.27	2398.03	1454.87	816.663	322.662	1975.06	444.852	396.003	0	1373.97	2101.39	1853.36	1957.31	384.628	653.636	197.73	5789.69	929.206
1-O-Hexadecyl-2-O-(2E-butenoyl)-sn-glyceryl-3-phosphocholine_PD_A_16.42_549.3798n	70895.7	36037	33754.5	150298	38528	24657.2	20457.1	42155.1	59252.9	31369.2	67169.9	54436.6	24336.3	78160	128748	45527.4	40905.5	32821.4	36651	78253.5	123235	40118.7	19186	22082.9	27898.7	65205.5	38803.5
Cyclopentylfentanyl_PD_A_16.45_376.2523n	29282.2	9501.54	3622.21	54833.3	2197.31	4892.26	9166.63	28580.5	62991	13992.3	20392.4	42725.9	14277.7	33264.3	48618.9	20837	9295.36	1829.08	2837.84	47495.2	93344.5	23944.6	15080.5	20192.8	12020.4	21753.9	8005.7
Ochrephilone_PD_A_16.45_383.1869m/z	129.265	1732.43	56.1603	12862.4	175.573	694.886	1076.43	6223.08	1349.12	843.337	2652.65	1218.25	688.474	372.155	2604.1	1177.2	816.633	284.605	1931.22	2106.07	1661.67	3001.47	1322.97	677.021	274.086	7184.27	1610.77
Chromafenozide_PD_A_16.45_417.2142m/z	18769.1	5549.05	2046.76	34452	1417.66	3146.43	5943.02	18856.6	42605	9453.27	13749.1	29359.4	8529.84	21668	30933.8	14542.1	5799.19	335.312	1997.28	32171.3	58267	14991.4	10144.9	14009	8576.15	15289.6	4653.6
Dinor-12-oxophytodienoic acid_PD_A_16.47_265.1793m/z	5192.74	5375.01	5210.97	4524.36	4136.86	4612.11	4989.83	4733.51	4643.43	4977.29	4345.45	5674.85	4138.89	4426	4208.84	4185.02	4907.61	5107.78	4001.13	3487.18	5105.67	5388.12	6211.62	5641.12	4347.2	4187.68	5101.56
Benzamide, N-[(1S)-1-(aminocarbonyl)-4-[(2-chloro-1-iminoethyl)amino]butyl]-_PD_A_16.47_333.1093m/z	6214.13	8708.76	6289.16	6650.7	6666.59	8284.21	8070.27	7094.27	6975.01	6232.74	6295.87	6761.08	8004.37	5521.45	6089.65	6798.91	5626.05	7681.66	6407.01	6477.06	8509.31	7520.76	8230.57	6386.76	8146.9	7609.91	6567.87
8R-Hydroxy-4Z,6E,10Z-hexadecatrienoic acid_PD_A_16.50_289.1768m/z	9463.1	11975.4	8936.72	9733.41	9003.12	9918.63	10742.9	10675.2	10102.5	9305.16	8362.78	8665.13	9301.67	6539.07	8875	7958.53	8353.31	8915.24	6133.23	8333.22	8463.34	9570.15	9378.61	11527.7	10044.6	10453.6	9483.98
Glu-Gly-Arg_PD_A_16.50_361.1819m/z	6149.68	9042.92	1032.83	103213	2249.36	2284.26	4811.75	22457.1	10820.2	10279.6	11818.3	7451.29	9666.27	10511.9	10302.3	3602.8	3253.61	2779.91	4397.3	8358.73	8361.34	17143.8	8927.85	8134.49	3385.41	27888.5	8468.59
Bis(2-ethylhexyl) adipate_PD_A_16.50_393.2972m/z	3346.69	4332.41	1785.76	6443.21	2647.84	1628.19	3959.4	3726.19	3545.98	3113.17	3281.77	1619.67	3085.31	2361.48	4306.56	1864.1	3036.88	3634.79	2806.42	2605.6	3132.38	3482.81	2402.98	3326.51	1751.95	3362.73	3066.34
3-(Hexadecyloxy)-1,2-propanediol_PD_A_16.52_316.2973n	2.26581e+06	1.65359e+06	507642	6.83652e+06	336054	868002	1.07881e+06	3.94598e+06	6.85125e+06	1.55979e+06	2.37882e+06	4.16298e+06	1.62966e+06	3.67853e+06	6.24458e+06	2.01748e+06	1.47864e+06	244971	363984	5.72698e+06	1.04645e+07	2.56764e+06	2.48195e+06	1.99522e+06	1.45816e+06	3.09815e+06	1.27207e+06
HC Toxin_PD_A_16.52_419.2297m/z	25820	8188.83	6764.18	46629.6	2846.43	9417.42	12392	38652.3	93140.4	17548.2	22132.6	55183.9	16169	31389.6	61117	26163.1	17009.1	2050.71	3620.41	56168.3	129674	26673.1	33564.1	31944.4	24772	28957.9	18263.2
1-(1Z-Octadecenyl)-sn-glycero-3-phosphocholine_PD_A_16.52_507.3691n	101216	39064.3	49563.8	169577	13353.2	16710.5	42287.8	89564.9	83349.3	22890	97950.5	55569.4	22251.4	208442	202479	40684.3	27339.6	13671.1	66357.9	163224	350374	165657	40720.5	49494.6	9211.11	56307.6	16619.1
5-(2-Aminopropyl)-2,3-dihydro-1H-indene_PD_A_16.55_159.1166m/z	2338.99	2188.73	2303.01	1570.14	2194.62	2100.86	2636.22	2171.33	2878.53	2332.01	1798.78	2435.48	1723	1975.94	2378.28	2463.63	1777.67	2112.18	1876.81	2136.47	2154.61	2110.53	1965.89	2418.19	2110.16	2120.64	2532.85
2-Chloro-N-((2E)-6-methyl-4,5,6,7-tetrahydro-1,3-benzothiazol-2(3H)-ylidene)acetamide_PD_A_16.55_245.0502m/z	10611	9896.12	7663.91	10091.8	8650.87	8230.75	9777.94	9503.6	11675.2	7952.8	7301.41	10665	9339.84	9922.56	9058.51	8729.04	8979.3	8631.67	7914.88	8191.74	10268.2	9081.32	11171.8	9972.88	9226.24	8414.8	9460.95
Amitraz_PD_A_16.55_294.1959m/z	2576.96	3102.69	2621.95	3028.52	2240.35	3493.85	3371.61	3107.91	3770.15	3584.38	2683.36	2444.19	2608.21	2494.95	2746.89	3205.46	2707.82	2421.78	2194.73	2714.29	4299.64	2579.55	3412.19	3567.48	3138.59	2904.07	3688.2
1-Heptadecanoyl-sn-glycero-3-phosphocholine_PD_A_16.55_492.3448m/z	2697.62	3317.48	2795.46	4557.11	2684.99	565.441	1365.53	4411.1	2565.72	398.197	6713.34	2521.61	914.202	4987.28	3691.54	2254.4	1009.12	2728.54	2859	5126.17	2906.11	4901.15	776.886	1083.09	371.637	3008.49	1477.55
N-Cyclohexanecarbonyltetradecylamine_PD_A_16.57_324.3255m/z	1671.71	1824.62	1501.53	1804.58	1694	2347.3	1896.57	1657.48	1909.28	1281.41	1501.28	1528.93	2167.24	1517.86	1797.31	1813.92	1630.92	1447.04	1530.39	2200.08	1334.47	1802.93	2449.29	1726.11	1426.67	2451.76	2063.6
trans-Vaccenic acid_PD_A_16.60_282.2554n	2415.8	4416.49	2025.93	15322.4	2339.96	2467.62	2953.25	7245.49	4591.81	2255.86	5805	3362.18	2690.57	2965.19	2029.36	3389.62	2411.23	2512.55	2405.11	2259.07	2628.46	7364.63	2683.62	3725.77	3159.91	8341.49	4567.03
Sipeimine_PD_A_16.60_430.3308m/z	0	0	0	47043.5	0	0	0	1056.73	1150.06	0	0	335.754	0	1012.21	2211.93	0	0	0	0	1172.78	969.84	0	271.625	0	0	1481.41	0
N-Oleoyl-D-erythro-sphinganine_PD_A_16.60_566.5508m/z	10503	5021.35	2952.49	9018.23	1534.07	8658.74	6328.96	14809.1	48972	5402.55	20333.2	31877.5	8699.53	22567.6	37089.4	7858.06	10610.1	2829.41	5402.82	26278.5	38540.2	16626.1	12883.7	10620	18348.8	25820.2	7163.44
1-O-Octadecyl-sn-glyceryl-3-phosphorylcholine_PD_A_16.62_509.3843n	288096	79711.8	129551	435761	69628	68181.2	136003	220467	233141	85286.1	280491	155406	104360	444689	464239	164678	131849	92806.6	131142	295154	624884	307471	119393	133127	50315	174297	73742.9
Dinor-12-oxophytodienoic acid_PD_A_16.75_265.1793m/z	865.361	646.9	1310.93	939.418	938.18	928.187	1049.13	749.581	1205.33	931.139	1413.91	836.127	1043.32	276.11	1203.02	526.075	1054.55	1324.77	943.238	777.393	502.765	907.908	1022.03	640.281	1330.18	1026.61	983.595
Hexadecylmethylglycerol_PD_A_16.75_330.3129n	49112.9	16573.4	9184.59	117484	2774.28	10211.2	27829.5	95574.3	140266	34504.3	63514	80138.2	30431.5	88114.4	124978	36153.6	26002.8	3256.21	8035.58	138582	210962	56189.7	38455.6	33769.7	23378.4	68492.9	20559.2
2-{[4-(Dipentylamino)-2-hydroxyphenyl]carbonyl}benzoic acid_PD_A_16.75_398.2323m/z	1524.86	1631.28	1577.46	1382.9	1265.41	1084.66	1355.24	2416.84	2443.01	1428.27	2010.01	2488.98	1032.85	1183.34	1678.89	2302.49	1771.87	2441.13	1147.22	1246.63	1501.26	1148.43	1913.87	1524.63	2126.92	1559.06	1755.57
Pipericine_PD_A_16.78_336.3256m/z	903.07	698.342	1134.56	1177.37	1481.44	942.851	1172.1	1503.72	1127.97	1077.9	1626.33	1297.45	836.854	1360.29	5688.34	1440.8	1751.99	1571.96	1123.81	964.226	363.061	803.745	1464.44	4374.83	1023.39	1507.72	933.999
Cortisone_PD_A_16.78_361.2026m/z	0	390.951	158.58	3638.52	230.422	0	0	820.307	0	126.976	1171.09	493.292	412.825	241.536	462.187	218.095	149.46	180.848	262.127	434.581	406.841	567.786	0	414.748	0	1134.31	165.176
Thr-Ser-Arg_PD_A_16.78_363.1974m/z	2736.11	13141.7	1881.99	39136.1	1989.93	2741.64	2912.92	14572.7	5129.58	4538.71	11900.7	3916.27	4404.45	10735.7	8369.24	3578.49	3584.03	2552.14	4473.76	8373.2	5395.25	9975.3	3164.52	4170.4	1690.18	15756.9	3229.63
Pelanserin_PD_A_16.78_365.1981m/z	3297.54	15270.7	1909.75	58583.7	1765.69	2483.37	4131.82	18507.9	8297.64	4354.76	15862.6	5674.94	5543.66	12532.5	9456.13	2623.77	3653.51	2918.82	4920.82	9203.92	6236.78	9215.41	3724.74	4221.79	2052.14	18591.3	3213.56
Alisol B acetate_PD_A_16.78_497.3604m/z	0	6361.22	0	0	2186.6	782.358	0	6199.71	844.741	3407.24	6338.55	0	1560.03	5872.34	921.684	279.091	878.233	882.006	294.886	1674.69	979.783	6942.5	1290.24	430.627	277.982	10352.9	562.732
N-Stearoylsphinganine_PD_A_16.78_567.5592n	20837.7	41785.4	12876.3	30693.4	10476.4	21600.9	14661.6	127608	151923	18828.5	177992	152147	11296.5	196992	76750.6	46726.3	35358.6	9953.23	12341.2	124842	194260	140254	48681.4	47745.4	66360.6	218064	22319.8
Drostanolone enanthate_PD_A_16.80_416.3286n	14377.5	17507.7	15816.5	18409.1	13524.7	12704.3	18809.3	18689.1	10654.6	11222.6	15551.3	12127.3	15468.4	15165.2	11211.5	16991.4	13253.8	18027.8	27495.6	19796.9	17367.9	14642.9	10713.4	10794.7	16937.3	15823.3	14389.4
1-Octadecyl-2-acetyl-sn-glycero-3-phosphocholine_PD_A_16.80_551.3953n	35885	18783.9	10375.9	25160.9	27833.5	11682.4	13101.9	13841	18375.9	8093.1	23102.8	15369.1	7937.03	28387.1	46184.5	17941.9	16992.3	33606.2	27315.2	25630.5	22328.2	15764	6234.01	4603.1	9720.2	15165.7	9914.63
2-Oleoyl-1-stearoyl-sn-glycero-3-phosphoserine_PD_A_16.80_790.5593m/z	34176.8	39060.5	10862	7166.52	7646.7	4160.41	14383.7	14959.5	11658.7	17188.5	25260.3	14609.7	9169.21	10204.6	12098.6	30189.3	21439.5	31676.8	25953.3	19222.2	10862.6	27293.7	10466.3	22189.5	35770.6	21429.5	6350.61
Cannabidiol dimethyl ether_PD_A_16.83_342.2555n	62159.4	36018.4	55305.2	55829.4	114274	67008.4	31209.7	51077.7	38566.2	15683.4	71153.5	53501.1	30642.7	44681.8	76078.6	84674.7	140708	33947.4	55420.2	81809.6	30837.2	32489.6	21795.7	18509.2	90636.2	51911.1	123563
Docosatetraenoyl ethanolamide_PD_A_16.83_376.3208m/z	0	949.12	0	6212.49	0	0	0	2065.09	0	0	718.444	0	0	388.225	660.996	0	0	0	293.424	1875.89	0	510.105	230.156	0	0	979.803	257.023
N-(Eicosanoyl)sphingosine_PD_A_16.83_594.5821m/z	1580.4	2118.12	701.325	1248.24	0	451.193	702.277	5988.44	8744.87	2128.79	10360.8	5574.84	0	11438.6	5763.39	2999.65	2600.25	0	0	6096.14	8813.56	8333.82	2734.5	1480.01	6168.13	11312.6	0
Bhilawanol A_PD_A_16.85_318.2553n	59316.1	15880.9	13202.6	49539.7	38264.1	28968.6	32229.2	19545.7	16710.5	8415.67	20539.1	21370.7	25268.2	14019.8	52661.3	24063.7	60628.3	13822.6	26954.7	42190.5	18780.7	8246.3	9887.92	5586.22	13672	21056.5	54693.5
8(9)-Dehydrocholesterol_PD_A_16.85_367.3354m/z	7481.78	50433.1	12449.2	11357.6	7772.79	3669.52	7100.08	22413.1	8510.76	4366.12	43181	22454.5	5370.39	27114.9	24418.3	13841.6	12399.8	6629.69	13544.2	16032.5	56844.2	10883.6	4435.36	2673.16	7191.9	17433.6	5995.78
6-Aminohexyl-[7-(benzylamino)-3-isopropylpyrazolo[1,5-a]pyrimidin-5-yl]amine_PD_A_16.88_381.2761m/z	1823.51	2472.85	0	11945.8	660.165	281.465	0	4759.7	2860.14	517.432	2845.45	1490.96	1042.3	3128.02	1779.85	913.554	653.269	298.467	430.137	2951.59	2655.46	2503.66	304.021	468.439	366.683	3793.37	423.972
3-Quinolinecarboxamide, 1,4-dihydro-8-methoxy-4-oxo-1-pentyl-N-tricyclo[3.3.1.13,7]dec-1-yl-_PD_A_16.88_445.2457m/z	4005.67	1044.19	400.262	13567.8	0	244.882	1660.1	6525.92	6534.64	1733.68	4461.72	4109.69	1200.18	6802.38	2272.53	2034.82	1185.53	0	741.435	8128.13	11089.7	6491.27	1406.31	1705.01	531.013	5039.73	785.341
Methyl octadecadienoate_PD_A_16.90_294.2553n	7009.93	3402.28	3345.99	4573.43	6885.44	7074.31	4033.83	2669.92	1925.84	1892.88	2955.24	2770.38	4301.45	4245.49	6675.48	5045.01	4758.58	7399.34	5688.22	8471.48	4257.46	1195.75	3298.33	2132.85	2152.52	2844.82	6141.42
Lanost-8-ene-2,3,12,21,24,25-hexol_PD_A_16.93_473.3605m/z	0	3950.84	0	0	549.556	0	0	3681.75	0	1263.63	2160.9	332.333	391.016	1774.56	784.009	243.322	879.306	627.193	0	525.619	0	1972.16	0	280.672	242.897	5710.91	0
Docosaenoyl ethanolamide_PD_A_16.96_364.3570m/z	19753	21642.9	18629.8	20212.9	17878.4	18376.7	25371.5	21296.1	21455.9	18506.1	18251.8	20983.1	19882.8	18729.4	19139.8	19344.6	17324.4	18930.1	14897.2	20690.8	22004.6	17744.1	21605.7	19619.9	17354.9	19826.4	19294.1
Stearoyl-L-carnitine_PD_A_16.96_428.3732m/z	32840.9	32876.3	20217.4	27526.9	15831.6	10552.5	17224.5	20924.1	32350.9	23729	29877.4	27445.2	19506.6	38042.5	39824.2	25659.1	22956	13445.8	10769.4	34297.7	50604	23270.7	20641	17981.3	14914.3	16534.5	17571.9
1-Palmitoyl-sn-glycero-3-phosphocholine_PD_A_16.96_496.3401m/z	4693.77	2953.17	956.577	7034.22	3995.09	1310.3	1140.68	2790.48	2241.08	766.896	3208.01	2324.05	0	7010.31	7757.26	3724.48	3257.81	3064.89	2141.08	7284.59	7059.09	900.67	2027.37	870.114	1670.2	1828.89	1063.82
1-O-Hexadecyl-2-O-methyl-sn-glyceryl-3-phosphorylcholine_PD_A_16.96_496.3766m/z	839.769	3896.73	794.61	2665.11	1821.43	641.836	1612.31	6471.86	2452.86	1520.51	4538.74	1384.02	1705.24	10846.9	2102.18	4632.37	1777.06	1904.31	1175.05	5865.41	2244.82	4659.97	1001.9	1215.26	417.374	3641.94	0
1-Stearoyl-2-linoleoyl-sn-glycerol_PD_A_16.96_620.5381n	45233.9	102666	131480	159719	203094	333002	191797	77908.8	150234	60955.5	36089.1	184464	80002.6	32695.1	136952	34235.1	73750.7	70372.8	60055.6	16323.2	81166	75230.4	217751	78904.5	63366	103008	169145
1,2-Dioleoyl-sn-glycero-3-phospho-L-serine_PD_A_16.96_787.5366n	34641.7	70064.2	11398.3	642.363	12404	29309.5	63593.8	161861	135276	79124.1	281862	129649	76835.1	243112	139204	162248	407321	254046	62114.7	234669	81389	133563	205522	127332	52687	79871.4	55806.1
Cholestan-3-one, (5.alpha.)-_PD_A_17.03_387.3616m/z	7926.62	2402.64	3244.76	5073.99	2647.77	2038.34	5271.1	2388.1	3237.46	2935.75	7215.49	2897.85	5625.73	9122.12	7636.03	3246.43	2463.09	1550.15	3239.2	5059.27	6655.27	5160.41	1114.24	2121.83	1783.69	2971.66	1026.8
Verruculogen_PD_A_17.03_494.2291m/z	0	5185.36	511.221	6967.85	3734.07	0	355.64	16267.7	7714.15	885.272	2327.6	4141.26	592.764	2336.92	10415.3	1225.21	3737.88	14067.6	3798.13	23717.7	1353.52	4350.81	6029.62	2870.97	7062.09	9727.04	4595.74
Okaramine D_PD_A_17.03_583.2554m/z	7867.17	50808.7	12674	56725.7	27709.6	5451.68	7054.57	125072	63643.9	12917.8	27897	35763.8	9194.04	20271.3	96241.3	16390.7	37791.1	108162	33225.6	192717	24112.1	40377	56888.6	25347	59453.8	85595.7	42066.8
13-Acetyl-9-dihydrobaccatin III_PD_A_17.03_613.2659m/z	0	7313.09	1497.32	8807.48	3742.76	0	619.405	21571.4	11382.1	641.046	3267.66	4835.13	1321.36	1054.18	15616.3	876.537	5491.9	17495.1	4730.18	36249.4	2973.54	6894.88	10634.4	2891.83	12769.3	13898.2	4890
(2-{2-[(3-Methoxyphenyl)amino]-2-oxoethoxy}phenyl)phosphonic acid_PD_A_17.11_360.0620m/z	30989.2	30461	28777.5	26783	27954.5	26461.4	31237.2	25697.1	31713.4	26489.5	24959	28060.1	23584.6	22928	30260.2	27524.9	24367.6	28007.7	23653.2	24687.8	25921.1	24208.3	30654.1	28983.1	28221.9	26559.3	28479.7
1,2-Di-(9Z-tetradecenoyl)-sn-glycero-3-phosphocholine_PD_A_17.11_674.4758m/z	6902.15	3533.54	4657.34	994.317	5755.82	976.921	4965.31	1321.04	2894.91	0	6677.67	1479.06	2537.81	7241.66	2291.68	5360.97	5635.85	5264.64	6173.65	5481.05	2194.74	451.965	1716.81	456.12	387.257	0	2006.16
Dye X-5380-16 Cation_PD_A_17.14_179.0633m/z	2857.56	2852.22	2788.34	2496.48	3230.6	3008.25	3279.44	3085.95	3083.18	3071.75	2961.48	2555.18	2677.56	2360.74	2637.76	2703.61	2948.94	2903.05	2235.91	2551.53	2779.27	2024.96	2681.56	2809.69	2600.82	2618.7	2792.26
Isovaleryl-L-carnitine_PD_A_17.14_491.3305m/z	357.838	0	0	12509.3	0	0	0	0	316.905	0	0	0	0	776.685	0	0	0	0	0	0	1317.26	0	0	0	0	0	0
N-Lauroyl-D-erythro-sphingosylphosphorylcholine_PD_A_17.17_646.5053n	72138.5	11032.7	29513.7	41943.4	13353.3	8423.4	36919.7	21196.5	24857.3	9114.34	34640.3	29065.8	16825.5	33422.3	42864.4	14725.9	16601.7	12059.3	30100.8	53037.8	35221.6	20789	13339.2	11306.7	13641.2	12605.2	9959.61
2-Methyl-4-(thiophen-2-yl)-1,3-thiazole_PD_A_17.19_182.0090m/z	4127.82	3990.5	4037.09	3567.96	4162.11	4357.58	4901.13	4346.39	4206.66	4280.3	3416.11	3898.14	4211.35	3876.33	4218.44	3987	3762.35	3680.34	3236.7	3880.99	4157.97	4312.05	4017.61	4575.11	3806.75	3521.24	4080.71
Stearamide_PD_A_17.22_284.2942m/z	53795.5	52848.1	53084.1	45958.3	49716.4	40422.9	53164.9	46593.6	49832.3	40878.2	38485.2	41956.1	39669.9	42612.7	40112.4	43984.4	39571.5	43119.9	42249.5	38045	42304.9	44565.9	51222.3	50754.6	48265.8	43376.4	51328.1
Methyl trans-vaccenate_PD_A_17.22_297.2782m/z	2577.28	2112.37	1907.08	2198.31	2777.9	2332.96	2584.99	1463.18	1988.86	2311.29	1797.72	1752.3	2248.54	2042.83	1629.18	2077.61	1706.86	2571.71	2048.32	2194.98	2323.71	2193.13	1477.89	1152.25	1930.66	2089.95	1518.08
1-Behenoyl-2-hydroxy-sn-glycero-3-phosphocholine_PD_A_17.22_580.4335m/z	12216.9	7530.83	3654.57	2234.42	5790.17	2197.98	3264.46	6757.65	3213.74	849.026	7927.22	3896.41	2773.81	9028.33	13480.4	2625.16	4306.88	7601.07	5145.54	9724.43	5136.57	6053.38	1702.71	1207.98	4504.09	6146.57	3004.73
Bisphenol M_PD_A_17.27_364.2267m/z	698.511	0	820.007	670.204	261.553	0	0	466.487	803.395	0	730.072	669.613	472.267	770.644	1572.63	0	295.725	391.815	2079.52	2889.75	431.765	0	815.628	270.955	797.328	812.433	0
Adipic acid diisononyl ester_PD_A_17.33_398.3391n	11333.7	15068	14529.1	12145.4	12495.7	11729.5	15566	14881.7	12526.8	12471.9	11975.5	13522.5	15471.6	12741.4	13893.6	12163.7	10074.9	17480.1	11903.2	12134.7	12354.9	12825.2	14141.1	16860.6	14351.2	11782.2	13042.5
Cholest-5-ene-3.beta.,4.beta.-diol_PD_A_17.35_402.3494n	3663.69	25343.6	6178.45	3732.19	8126.54	2246.8	5099.97	20852.2	9445.5	4662.19	27263.3	15780.7	6306.88	19410.9	10713	14613.3	8130.35	4266.5	5903.78	12651.6	15564.9	10595.3	4093.05	2487.51	7362.45	22341.8	6662.5
1-(3,4-Diethoxybenzylidene)-6,7-diethoxy-1,2,3,4-tetrahydroisoquinoline_PD_A_17.38_398.2324m/z	8120.19	6568.6	7104.66	6555.32	7030.23	6770.29	8959.3	7756.66	8852.05	6736.91	5468.7	7311.43	6262.71	6074.92	6328.38	6440.32	6391.49	8275.57	5530.3	5746.96	6551.91	4927.85	7238.33	8694.92	6231.31	7217.37	7579.8
N-Nervonoyl-D-erythro-sphinganine_PD_A_17.38_650.6436m/z	0	588.875	0	0	0	0	0	5791.35	2382.26	1086.16	9175.34	0	0	6194.77	1659.48	985.591	482.543	0	0	2712.54	1729.64	9669.59	2391.86	1394.06	470.714	3839.36	991.961
Glycerol trioleate_PD_A_17.38_884.7838n	3408.52	1832.7	141931	213440	1460.7	4645.81	2.74607e+06	91751.2	0	1133.47	4361.98	3402.03	72198.1	121239	142115	121956	62737.7	14838.8	243787	34584.2	58937.4	184693	168779	94882.5	48075.5	52797.4	98296.8
2-(Naphthalen-1-yl)ethanethioamide_PD_A_17.41_185.0417m/z	3208.69	3081.9	3509.46	3034.11	3305.77	3081.16	4179.47	3588.73	3846.65	3165.58	2677.47	3399.63	4562.89	4359.78	4771.37	4141.37	3502.86	3545.17	3678.09	5372.14	4290.38	5040.23	6839.08	6557.94	6383.99	6813.15	4684.78
4-Quinazolinamine, N-[1-(cyclohexylmethyl)-4-piperidinyl]-2-[hexahydro-4-(1-methylethyl)-1H-1,4-diazepin-1-yl]-6-methoxy-7-[3-(1-piperidinyl)propoxy]-_PD_A_17.46_636.4965m/z	26054	2391.35	23368.2	7978.24	2972.58	2984.91	13793.4	11983.9	10341.9	1764.19	22403.6	12317.5	3008.74	18400.9	23015.8	5218.35	4146.66	4450.8	14501.7	24542.9	10950.8	11542	4807.79	3904.42	3799.46	7147.54	2391.41
1,2-Dilinolenoyl-sn-glycero-3-phosphoethanolamine_PD_A_17.51_736.4919m/z	2016.49	4837.25	4063.08	2039.74	18254.9	2529.59	1957.32	10352.1	2906.51	504.279	9996.96	3150.38	1141.16	7050.5	2031.9	6570.82	4774.4	3793.04	915.16	4982.32	1333.56	977.728	0	0	4725.14	4854.99	1206.46
Pro-Ile-Lys_PD_A_17.54_357.2483m/z	4461.47	979.631	5511.13	4163.34	794.381	1039.68	1861.14	7257.09	6167.94	1070.99	7743.37	4444.58	2643.32	7142.13	7001.33	3336.72	3690.08	2197.19	3712.7	9574.76	5066.6	7406.32	1907.75	2360.27	3399.18	5064.41	1569.63
1H-Indazole-3-carboxamide, 1-(5-hydroxypentyl)-N-tricyclo[3.3.1.1(3,7)]dec-1-yl-_PD_A_17.54_382.2481m/z	8136.57	1882.01	9180.91	6453.52	1686.27	1836.1	3655.35	14717.2	8837.18	2387.87	14137.5	10487.5	3322.45	13666	12584.2	5288.04	7184.85	2806.43	5198.81	14659.2	10304.1	10006.3	3857.64	2701.71	5206.47	7983.32	2667.19
2-Ethylhexyl sebacate_PD_A_17.57_426.3708n	37262	38187	36528.3	33829.8	29221.7	33663.6	40142.7	32786.9	33548.6	30026.1	27966.3	31180	33258	23809.8	32046.3	35356.4	30235.8	34225.9	27984.4	27306.2	36345.5	34266.6	41035.3	39059.2	34490.1	30891.6	34133.9
Brassicasterol_PD_A_17.59_398.3546n	4963.91	5488.2	10982.3	4777.63	1157.69	8394.76	3429.72	24670.6	33467.6	8726.24	19973.2	23169.3	9290.09	20402.5	17399.1	8718.85	22317.4	1195.5	2686.81	19947.7	52234.3	23628.7	12883.1	6519.78	11485.2	41133	6459.6
1-Palmitoyl-2-lauroyl-sn-glycero-3-phosphorylcholine_PD_A_17.59_677.5001n	772833	773195	881391	308377	1.01761e+06	366363	666269	577670	375255	299360	1.23116e+06	423080	433755	984638	359741	839141	824159	742390	417419	538701	343807	465323	266666	311281	320162	257305	387970
2-Linoleoyl-1-palmitoyl-sn-glycero-3-phosphoethanolamine_PD_A_17.59_716.5227m/z	17900.6	8175.88	17359.9	5543.81	13432.5	10788.2	14272	4039.04	5446.05	5498.31	15259.5	9669.27	14636	14665.7	17073.7	10612.4	13322.7	13802.7	15807.7	11276.2	11510.6	4061.27	2592.98	5092.19	4895.17	3583.82	9633.37
1,2-Dipalmitoyl-sn-glycero-3-phosphoethanolamine-N-methyl_PD_A_17.59_728.5228m/z	53413.4	24669.1	35879.2	33659.4	41150.3	26531.4	36116.5	22468.4	23592.1	15856.7	33630.5	20372.6	33751.7	37869.3	44030.8	21316.5	23818.1	39472.5	25565.2	36299.3	31736.5	10020.2	10073.3	11231.1	14294.6	11716.9	15398.6
Cholest-5-ene-3.beta.,4.beta.-diol_PD_A_17.62_402.3495n	22817.8	18438	30579.4	15056.7	40710.6	16058.1	14049.3	76244.6	76911.7	14886.3	42843.5	55677.5	13744.2	47718.2	29361.5	19840	27765.5	20642.7	25104.9	51755.4	41913	44778.3	33637.7	15592	36758.1	67943.9	15593.3
Dye X-5380-16 Cation_PD_A_17.65_179.0634m/z	10050.7	9381.53	9950.49	8503.6	10133.4	9141.97	11064.8	11338.8	11203.7	8877.88	8385.68	11251.2	9672.77	8121.03	10890.3	8964.84	8201.85	8961.34	8096.84	8521.64	8748.3	7802.46	9715.73	8653.29	9240.26	8986.39	9593.12
Leukotriene B4 ethanolamide_PD_A_17.65_362.2676m/z	2755.87	926.728	833.155	2605.01	800.622	1583.93	525.947	2328.87	4793.71	442.706	2336.15	3361.51	916.891	4567.1	4109	1895.18	1883.59	2513.43	2830.02	5861.77	3393.41	3067.33	1246.27	905.121	2429.99	2983.82	2792.2
N-Myristoyl-D-erythro-sphingosine_PD_A_17.65_509.4810n	5227.42	11323.7	29329.4	10308.5	3647.37	1478.37	2263.41	101970	58160.6	3885.29	71318.6	47685.4	676.496	61674.3	12326.3	19191.2	12568.9	2267.52	3376.96	61978.9	31694.3	93215.6	19008.4	16043.9	17497.9	67094.4	1010.31
1,2-Dipalmitoleoyl-sn-glycero-3-phosphoethanolamine_PD_A_17.65_687.4844n	14759.3	39849.9	53529.9	10713.5	107347	27691.4	21176.3	34422.7	31017.7	21073.7	73234.6	39913.4	22798.6	47685.5	14394	44945.6	75346.5	60085	29471.6	21308.4	18238	31543.6	21061.4	14434	58311	26939.5	30073.3
N-Palmitoyl-D-sphingosine_PD_A_17.67_520.5093m/z	0	0	0	0	538.812	0	0	1639.22	1195.2	0	1535.65	898.881	0	2615.57	0	0	1947.91	0	451.799	2050.44	0	1831.72	361.062	0	520.773	2298.51	0
1-Lignoceroyl-2-hydroxy-sn-glycero-3-phosphocholine_PD_A_17.67_607.4579n	12262.1	8504.84	8266.96	5168.27	10748.7	2288.17	2879.46	18622.6	11804.6	4764.53	23569.9	12918.4	1533.02	20648.3	11829.7	8073.43	7711.24	3764.74	4261.77	13027	11140	19701.3	2819.01	625.497	6817.92	27607.1	3781.15
1,2-Di-(9Z,12Z,15Z-octadecatrienoyl)-sn-glycero-3-phosphocholine_PD_A_17.70_778.5389m/z	95009.2	74788	63736	76481.5	109700	60060.1	46479	61915.7	59570.1	28446	77250.7	70428.7	60389.8	78725	106452	54845.2	52810.1	78392.8	61497.5	98600.1	52363.2	38796.3	37544.1	31226.9	38668.3	38668.1	56442.9
1-Stearoyl-2-myristoyl-sn-glycero-3-phosphocholine_PD_A_17.73_734.5701m/z	28202.6	10050	18157	13346.1	9258.42	10012.7	20711.7	9450.31	13762	15105.8	13231.6	15106.1	18235.1	13487.9	25787.5	10837.9	14560.2	8215.39	9947.83	10555.3	23941.6	13448.1	8348.13	7451.17	8877.44	16706.5	9804.7
1-Stearoyl-2-linoleoyl-sn-glycero-3-phosphoethanolamine_PD_A_17.73_766.5384m/z	5083.95	6328.22	3557.94	2735.04	16010.8	2735.42	3958.19	4227.55	3918.46	2550.77	3256.32	6535.53	4987.77	7252.08	9249.84	6077.74	5964.48	4037.25	2235.75	6311.72	2805.03	1971.37	1782.64	0	1651.54	5778.31	3760.64
D-Leucinamide, N-[(phenylmethoxy)carbonyl]-L-leucyl-N-[(1S)-1-formyl-3-methylbutyl]-_PD_A_17.78_476.3138m/z	8627.32	6336.99	13375.7	9663.95	13878.9	8769.31	11608.6	4758	10447.7	9897.18	13115.2	11729.5	20786.3	13253.4	17012.5	9959.07	18033.3	16286.9	18712	10204.7	11643.8	5449.07	6098.29	5384.69	12483.1	5728.89	14663.4
N-Myristoylsphinganine_PD_A_17.81_511.4966n	1470.52	968.142	4524.8	2453.06	718.257	364.587	658.764	14637.3	8170.75	3753.7	10953.2	8974.42	364.016	9011.46	971.795	1847.44	3203.35	0	395.346	8468.25	9051.33	15844.1	3101.66	0	3193.55	10708.6	0
1,2-Dipalmitoyl-sn-glycero-3-phosphoethanolamine_PD_A_17.81_692.5230m/z	65843.2	80236.7	131167	34389	137109	38304.4	64022.9	73555.4	57115.9	50530.9	145771	65938.6	47922.3	117210	56304.5	80637.3	118052	60205.3	48980.7	58290.1	56012.6	77917.9	32723.9	32132.4	43902.9	54301.9	38080
1,2-Dipalmitoleoyl-sn-glycero-3-phosphocholine_PD_A_17.81_729.5313n	2.0573e+06	1.7636e+06	2.6773e+06	1.47903e+06	3.14327e+06	1.51934e+06	1.60603e+06	1.4462e+06	1.51864e+06	1.14182e+06	2.26252e+06	1.73648e+06	1.96003e+06	1.96917e+06	1.84161e+06	1.49439e+06	1.8582e+06	2.00959e+06	2.05108e+06	1.66522e+06	1.46959e+06	1.08173e+06	970643	815906	1.46454e+06	897197	1.35565e+06
1-Palmitoyl-2-stearoyl-sn-glycero-3-phosphocholine_PD_A_17.81_784.5852m/z	15395.7	1640.24	5528.94	4335.98	2817.1	3285.88	5416.18	2431.29	2879.95	3029.8	2491.94	3700.57	5144.25	2867.35	14007.7	1878.59	4060.95	2203.17	3598.29	4313.77	10404.4	1886.91	2015.67	755.09	2332.04	6221.63	3807.45
1,2-Diarachidonoyl-sn-glycero-3-phosphoethanolamine_PD_A_17.81_787.5162n	5695.91	36272.8	10370.2	4033.48	38390.3	7359.93	1827.34	21152.8	7197.47	4297.48	34852.1	10500.7	3897.06	20724.8	8415.33	17782.4	21328.8	11912.5	10595.1	26141.5	2545.71	6757.63	7248.95	2771.46	11360.8	14902.8	5955.35
1,2-Didocosahexaenoyl-sn-glycero-3-phosphocholine_PD_A_17.81_878.5691m/z	5331.15	3199.93	0	2024.01	6009.64	1993.75	1730.22	1361.94	949.913	0	1825.96	992.782	0	3898.5	2577.63	0	932.076	1272.81	3290.66	3368.19	0	732.376	0	0	771.24	883.664	3413.9
7.alpha.,24(S)-Dihydroxycholesterol_PD_A_17.83_383.3304m/z	6571	5681.88	8266.16	6025.21	2844.11	3113.4	6600.48	4339.1	6496.18	4249.54	5060.46	5256.1	5385.11	6703.47	5800.39	4075.09	3827.33	2979.99	6001.3	4340.35	9022.05	5966.81	4097.9	4289.57	4407.39	4659.75	2881.54
3-(5,6-Dihydroxyheptyl)-4-methyl-2H-furan-5-one_PD_A_17.89_229.1430m/z	6760.5	5957.67	5868.91	5461.54	6159.52	6434.24	7505.76	6450.92	7106.93	5887.6	4554.17	6971.47	6580.57	5862.15	6581.61	4793.71	5974.78	5355.75	5710.75	5342.37	6711.44	5490.22	8182.15	6776.7	6582.69	5877.48	6595.93
1-Palmitoyl-2-oleoyl-sn-glycero-3-phosphoethanolamine_PD_A_17.91_718.5385m/z	237000	166925	241913	117345	301880	139573	200188	116843	149300	168547	227538	183020	209571	185525	217860	187671	248952	185864	176939	118862	189162	113428	95836.9	86670.5	134622	121134	154123
1-Stearoyl-2-arachidonyl-sn-glycero-3-phosphocholine_PD_A_17.91_810.6007m/z	14046.7	3521.22	1475.44	6159.04	3875.56	2713.54	3045.09	4161.24	2097.26	2476.68	2590.11	6360.56	4830.18	4712.56	13285.2	2415.5	3349.78	3159.52	5109.23	7660.01	6286.86	1940.26	814.1	620.929	1122.92	3513.57	5577.54
1,2-Diarachidonoyl-sn-glycero-3-phosphocholine_PD_A_17.94_829.5628n	230291	228063	58723.9	116188	135469	107225	108048	76426.3	93584.6	60941.5	92543.9	94268.4	108736	80473.1	197363	80478.8	115151	146805	179812	160329	57221.8	31383.3	74217.5	32776.9	72190.3	73911.7	178078
Palmitoyl sphingomyelin_PD_A_17.97_703.5751m/z	3.8476e+06	5.42182e+06	7.02802e+06	3.62912e+06	5.23292e+06	2.88254e+06	2.96669e+06	1.01784e+07	7.62082e+06	3.46931e+06	8.10497e+06	6.73323e+06	2.02051e+06	6.65858e+06	4.25028e+06	4.31724e+06	5.30904e+06	3.0525e+06	3.3344e+06	7.82177e+06	4.71771e+06	9.50205e+06	4.68231e+06	3.21169e+06	4.50082e+06	6.72892e+06	2.2306e+06
2-Docosahexaenoyl-1-palmitoyl-sn-glycero-3-phosphoethanolamine_PD_A_18.02_763.5158n	136940	326575	133611	92913.5	351136	118324	117936	286498	129013	88845.5	269248	142797	75674.8	213031	102762	168735	217900	119378	74214.1	166264	69253.9	158245	74564.4	62407.4	134262	198471	55371
1,2-Dipalmitoyl-sn-glycero-3-phosphoethanolamine-N-methyl_PD_A_18.05_728.5205m/z	131488	159467	215314	101914	204974	85583	136664	257931	181505	150173	257317	204077	98809.9	254525	103370	230403	232195	134199	94891	208867	116357	262682	104514	109624	136738	170623	76353.5
1-Stearoyl-2-linoleoyl-sn-glycero-3-phosphoethanolamine_PD_A_18.05_744.5529m/z	223741	214344	261284	152936	337665	197290	184526	220393	178798	140112	265062	231915	170808	222084	249957	179440	215488	186749	242733	201958	173950	152380	111288	100222	167145	181772	143658
1,2-Dipalmitoyl-sn-glycero-3-phosphoethanolamine-N-methyl_PD_A_18.07_706.5385m/z	1.07572e+06	1.56611e+06	1.82262e+06	672050	1.93356e+06	699670	888744	2.12386e+06	1.22095e+06	877363	2.66673e+06	1.33312e+06	558953	2.10485e+06	675966	1.44973e+06	1.71052e+06	789612	578548	1.53194e+06	682073	1.85528e+06	658590	621599	789357	1.13021e+06	445045
1,2-Dilinoleoylglycerol_PD_A_18.10_599.5033m/z	1622.04	1885.85	1287.44	956.965	1864.93	539.033	0	1598.49	851.347	453.616	2748.01	775.268	0	3093.35	0	1473.77	1797.23	548.614	0	2022.74	0	887.959	0	0	1338.29	1505.26	611.356
N-Oleoyl-D-erythro-sphingosylphosphorylcholine_PD_A_18.10_728.5834n	22982	17339.5	15141.2	22305.3	13270.8	12075.8	12529.4	47942.6	41914	9304.26	24889.2	29230.4	4161.75	19790.4	29935	16901.8	13831.8	7810.87	13646.2	51731.8	17196.8	28932.2	15724.1	5600.07	12779.8	24937.6	8608.89
1,2-Dilinoleoyl-sn-glycero-3-phosphoethanolamine_PD_A_18.10_740.5223m/z	171384	215241	163403	112767	299638	117038	145991	283850	174583	135578	308764	185301	116495	228715	135979	191395	237032	149441	117431	207040	127121	180651	117148	85226.1	167131	193359	92045
1,2-Dioleoyl-sn-glycero-3-phosphoethanolamine-N,N-dimethyl_PD_A_18.10_794.5696m/z	24306.2	19291.6	5204.62	13369.1	14686.6	9783.95	7633.43	14710.9	8702.08	4718.43	14833	11250.9	4749.88	8421.7	21833.9	2668.85	8068.7	6258.85	15124.9	18985.2	7295.17	4036.74	4764.33	1430.81	6020.83	8587.61	5939.36
D-erythro-N-stearoylsphingosine_PD_A_18.12_264.2680m/z	0	190.796	1532.87	197.477	0	0	0	3624.99	2028.26	115.096	1307.2	1449.83	0	1357.39	0	363.308	358.502	0	0	2059.28	846.753	3845.61	661.966	637.357	529.418	2233.02	0
N-Palmitoyl-D-sphingosine_PD_A_18.12_537.5122n	30360.3	65849.5	184138	61335.7	29653.2	19942.5	34278.9	628264	334260	49866.3	273570	220406	7069.82	247810	48137.2	98798.7	72181.3	10114.7	26837.4	341724	194989	598164	140722	119634	108167	358949	22675.8
N-Palmitoyl-D-erythro-dihydroceramide-1-phosphate_PD_A_18.12_620.5014m/z	2007.54	2864.56	2831.53	514.725	761.594	0	0	9270.1	2199.95	0	10319.4	1364.38	0	8025.38	2259.81	1034.08	2245.26	634.505	0	5920.63	2022.69	8433.65	0	470.066	709.538	5378.48	0
2-Linoleoyl-1-palmitoyl-sn-glycero-3-phosphoethanolamine_PD_A_18.12_715.5156n	178092	446543	459895	149799	741273	249214	274263	683267	312297	215279	719283	329281	145887	515313	140702	427895	512322	305371	167862	321717	172242	432058	240424	205230	419070	383806	125380
1-Oleoyl-2-myristoyl-sn-glycero-3-phosphocholine_PD_A_18.15_732.5542m/z	6.61187e+06	6.64224e+06	8.30335e+06	5.28081e+06	9.93226e+06	5.42666e+06	6.02939e+06	7.59423e+06	6.11521e+06	5.48161e+06	9.88668e+06	6.61702e+06	6.07136e+06	8.6149e+06	5.70994e+06	7.34602e+06	7.92967e+06	6.68933e+06	5.12589e+06	5.89295e+06	5.60097e+06	6.66226e+06	4.26493e+06	3.81347e+06	6.07736e+06	5.37634e+06	4.12777e+06
1-Palmitoyl-sn-glycero-3-phosphocholine_PD_A_18.17_478.3290m/z	76191.1	77057.8	71301	67469.2	98720.4	57064.3	69901.5	103486	81711.5	62446.2	107890	82401.5	73278.8	100267	83357.4	85710.7	78954.2	78258	69532.5	91728	67833.4	79505	57033	50339.7	70148.5	79045.9	53865.5
1,2-Dipalmitoyl-sn-glycero-O-ethyl-3-phosphatidylcholine cation_PD_A_18.17_762.6007m/z	6030.92	3529.76	8380.03	5005	4849.43	1708.77	4324.07	18793.6	4111.73	2885.61	10453.1	5686.75	722.684	12593.5	13258.1	1770.98	6374.88	3152.87	1918.95	8195.52	14685.9	15247.5	2292.4	73.7805	779.653	12937	3496.41
1-Palmitoyl-2-docosahexaenoyl-sn-glycero-3-phosphocholine_PD_A_18.17_805.5626n	1.35381e+06	2.0715e+06	638275	1.02488e+06	1.24199e+06	909434	870010	1.29694e+06	924962	460509	1.12067e+06	928417	750321	1.0072e+06	1.48184e+06	730297	937390	1.03956e+06	1.04519e+06	1.35357e+06	634339	711688	676463	411978	702850	884397	1.01198e+06
1-Hexadecyl lysophosphatidic acid_PD_A_18.20_397.2714m/z	4263.25	3774.18	6256.16	5010.97	1380.37	2014.59	5808.52	9378.59	9971.08	10505.7	6487.09	9908.39	4300.41	9304.24	3899.67	3704.85	5881.83	1011.89	1577.39	8654.09	10105.7	14508.7	5128.46	2108.46	5925.08	10564.8	1730.07
4-Quinazolinamine, N-[1-(cyclohexylmethyl)-4-piperidinyl]-2-[hexahydro-4-(1-methylethyl)-1H-1,4-diazepin-1-yl]-6-methoxy-7-[3-(1-piperidinyl)propoxy]-_PD_A_18.20_636.4960m/z	1981.19	7441.38	4212.64	988.911	2839.04	2185.41	0	10366.2	13947.9	3957.87	12220.1	9666.64	0	10507.4	2268.33	5893	5075.8	0	0	5832.55	10650.3	9892.01	2794.59	1235.5	7612.85	21878.3	502.236
1-Oleoyl-2-linoleoyl-rac-glycerol_PD_A_18.25_601.5189m/z	3030.28	146313	106738	2985.3	10380.8	682.9	4772.32	8639.98	2631.04	1872.99	13716.6	2690.11	394.296	8771.97	1321.86	5979.49	5591.53	3398.29	2181.64	2980.11	1857.04	4292.07	3642.22	589.806	4611.83	3186.43	3169.6
2-Docosahexaenoyl-1-palmitoyl-sn-glycero-3-phosphoethanolamine_PD_A_18.25_764.5198m/z	18046.6	61164.7	64134.3	14168.8	69183.8	35978.9	27185.9	76010.6	36825.8	27123.7	73415.4	45556.4	19503.9	58563.6	13186.5	61765.5	59024	42622.3	26794.4	37752.5	21705.6	49838.8	29707.9	34592	69404.4	55465.7	14701
1,2-Dilinoleoyl-sn-glycero-3-phosphocholine_PD_A_18.25_781.5618n	4.12089e+06	3.42228e+06	1.55856e+06	2.45246e+06	2.5802e+06	2.02675e+06	2.09078e+06	3.09861e+06	2.58149e+06	1.37999e+06	2.56872e+06	2.401e+06	1.70007e+06	2.7387e+06	3.48868e+06	1.86157e+06	2.37581e+06	1.9845e+06	2.29113e+06	3.83269e+06	1.83332e+06	1.90379e+06	1.59765e+06	994624	1.63941e+06	2.27797e+06	2.02649e+06
D-Leucinamide, N-[(phenylmethoxy)carbonyl]-L-leucyl-N-[(1S)-1-formyl-3-methylbutyl]-_PD_A_18.28_476.3133m/z	1480.37	503.528	3742.21	2910.99	2411.09	1117.1	2546.64	680.273	1594.55	1591.57	4792.72	2961.29	5743.4	4091.32	2267.79	3584.21	5766.54	4776.8	4282.36	2701.85	2435.1	625.216	1531.58	3103.99	3307.88	1421.26	4259.12
2-Docosahexaenoyl-1-stearoyl-sn-glycero-3-phosphoethanolamine_PD_A_18.28_792.5511m/z	60684.6	47105.7	31649.9	51115.9	32379.5	37743.1	52704.5	43196.2	43315	23402	33568.9	41852.5	45366.4	39677.4	63596.4	33415	37751.3	40757	60824.5	69637	40572.2	32204.4	32179.5	23322.9	36512.9	29666.1	53197.8
Plinabulin_PD_A_18.30_337.1666m/z	9388.95	15156.4	14012.9	11441.7	22380.3	11025.4	7125.09	25055.3	13470	6100.39	21902.6	16685.9	9129.94	19590.1	14440.5	12729.1	10743.1	15116.5	11919.9	19652.4	10217.7	9631.92	8018.36	9580.14	12406.8	14630.9	7936.16
1,2-Dipalmitoyl-sn-glycero-3-phosphoethanolamine-N,N-dimethyl_PD_A_18.36_720.5539m/z	87862.5	150588	215103	75639.8	177027	71634.2	106114	281300	187831	180158	361581	230394	66935.7	272428	84721.6	188692	262698	72087.4	66775.3	228123	132685	286283	124449	85536.4	124473	286693	62043.6
1-Palmitoyl-2-linoleoyl-sn-glycero-3-phosphocholine_PD_A_18.36_758.5696m/z	1.04636e+07	1.54839e+07	1.44894e+07	9.3123e+06	2.12414e+07	1.1422e+07	9.42223e+06	2.3645e+07	1.4576e+07	8.39955e+06	2.38117e+07	1.53964e+07	8.0594e+06	1.71718e+07	1.08257e+07	1.44117e+07	1.34691e+07	1.22047e+07	1.01572e+07	1.68145e+07	9.80847e+06	1.39075e+07	9.60884e+06	7.84889e+06	1.22016e+07	1.69989e+07	6.66663e+06
Glycerol trioleate_PD_A_18.36_907.7722m/z	836.904	0	214557	23875.5	0	1003.94	227079	1691.58	0	0	0	901.256	17268.5	16953.8	11397.5	21340.1	3891.3	2237.93	52907.2	1679.99	19271.1	37781.2	30675.9	21277.3	4860.26	14294.3	14807.9
1,2-Dipalmitoleoyl-sn-glycero-3-phosphocholine_PD_A_18.41_730.5378m/z	7303.88	18244.2	24199.4	4985.59	31426.6	10599.1	9932.17	34119.9	13242.6	12008.6	40408.1	18371.3	5125.35	24138.1	7770.47	20296.3	28054.6	8356.77	5310.98	16653.5	5314.01	22632.5	6632.31	5162.18	15881.9	22370.8	5278.55
1-Oleoyl-sn-glycero-3-phosphocholine_PD_A_18.43_504.3449m/z	13691.7	13123.3	14997.7	12871.3	18536.7	17469.9	11230.6	11741.2	12717	9182.12	19833.5	14722.3	18240.9	19689.7	14664	13687.5	19485.6	17017	19691.1	14113.9	12520	9771.26	9722.55	7482.3	15239.3	14059.5	13380.5
1-Stearoyl-2-oleoyl-sn-glycero-3-phosphoethanolamine_PD_A_18.43_746.5697m/z	417050	542755	843473	298494	838479	361987	453332	812369	641662	431439	1.27813e+06	714904	346741	869702	430551	668608	824627	365988	332051	586852	548523	700468	348610	297498	511399	797476	260355
2-Arachidonoyl-1-stearoyl-sn-glycero-3-phosphoethanolamine_PD_A_18.46_767.5468n	408051	737332	662313	275623	1.00677e+06	350894	401060	1.17851e+06	652291	387451	1.46554e+06	714430	282270	936454	381602	695863	832204	359663	256796	738308	425662	809425	362672	278556	609027	981507	212054
1-O-Hexadecyl-2-O-(5Z,8Z,11Z,14Z,17Z-eicosapentaenoyl)-sn-glyceryl-3-phosphorylcholine_PD_A_18.48_765.5670n	392463	398834	361815	238571	384964	260030	246019	579833	479865	191544	651641	498505	198955	572720	412579	365619	290081	195283	213127	601076	476168	624553	248119	205563	261030	642750	130995
1-Stearoyl-2-docosahexaenoyl-sn-glycero-3-phosphocholine_PD_A_18.48_833.5937n	128077	123262	49553.7	77170.4	78800.8	60473.5	71206.7	96933.5	69673.1	49122.2	132783	65500.3	72317.7	116556	103051	50902.9	121766	50433.3	58988	133286	40205.2	79209.7	40103.4	18371.6	55656.4	110516	77585.1
1-Palmitoyl-3-oleoyl-sn-glycero-2-phosphoethanolamine_PD_A_18.54_717.5317n	96943.1	354809	320853	69102.2	457149	149908	162334	391025	225991	162923	667217	271036	87129.5	432411	63491	342237	507011	138117	62859.1	217678	121536	344727	140863	107595	247032	339861	54573.5
N-(Octadecanoyl)sphing-4-enine-1-phosphocholine_PD_A_18.54_730.5994n	52135.7	298615	171677	55236.5	148287	39452.4	69605.2	426155	243271	82396.8	284033	223499	24582.3	248263	68657.5	139259	214156	60681.3	59808.5	338643	105101	323150	120203	56201.3	107682	216736	55362
1-O-Hexadecyl-2-O-(4Z,7Z,10Z,13Z,16Z,19Z-docosahexaenoyl)-sn-glyceryl-3-phosphorylcholine_PD_A_18.56_791.5830n	422208	386386	344196	246463	379472	309520	311184	575397	397599	189062	626369	428293	227566	545123	388002	310821	434680	191228	227326	555336	313548	453738	229570	174524	265705	459874	213950
1-Hexadecyl-2-(9Z-octadecenoyl)-sn-glycero-3-phosphoethanolamine_PD_A_18.59_704.5591m/z	1782.62	3680.62	19543	605.656	9343.1	609.451	858.495	13601.6	5553.92	4754.95	22002.7	10872.1	514.97	15819.1	2008.05	6016.46	6675.85	1272.67	0	3132.22	8126.91	23547.6	1534.32	1484.29	994.238	12999.8	0
1-Stearoyl-2-myristoyl-sn-glycero-3-phosphocholine_PD_A_18.64_734.5699m/z	1.09711e+06	2.84822e+06	2.5726e+06	733397	2.90826e+06	1.01395e+06	944939	4.28588e+06	3.33273e+06	1.85138e+06	3.89194e+06	2.8058e+06	580814	3.33052e+06	1.06064e+06	2.20353e+06	3.18918e+06	869787	694988	4.13759e+06	1.24757e+06	3.30372e+06	1.53036e+06	878689	1.59716e+06	3.24679e+06	722778
2-Oleoyl-1-palmitoyl-sn-glycero-3-phosphoserine_PD_A_18.64_762.5300m/z	705.463	478.371	1387.25	0	2005.5	0	0	11920.7	3160.64	75.1258	3173.42	1673.02	0	9141.46	627.183	3685.76	1718.29	0	879.294	7038.71	444.953	3137.59	764.541	695.893	1808.54	6212.41	0
1,2-Dioleoyl-sn-glycero-3-phosphoethanolamine-N,N-dimethyl_PD_A_18.64_771.5775n	258991	449048	493590	241091	656835	320209	206024	567902	358716	175647	618725	438692	188640	461561	314466	359846	429420	266753	315811	466981	245389	331448	206492	151564	338684	427822	151839
2-Arachidonoyl-1-stearoyl-sn-glycero-3-phosphoethanolamine_PD_A_18.67_767.5469n	315007	643490	386007	182738	692370	272499	285445	820251	446990	301773	689499	417111	134666	549897	176991	435222	611393	224915	143990	506343	215175	426642	271344	154228	435647	522959	135834
1-Hexadecyl-2-(5Z,8Z,11Z,14Z-eicosatetraenoyl)-sn-glycero-3-phosphocholine_PD_A_18.67_767.5828n	673798	428202	293188	296021	266215	302011	397758	486317	469672	298269	448463	421362	332948	426772	499494	299221	411353	159222	207037	469950	409907	373001	244534	163746	246370	466892	249673
1-(1Z-Octadecenyl)-2-(4Z,7Z,10Z,13Z,16Z,19Z-docosahexaenoyl)-sn-glycero-3-phosphocholine_PD_A_18.67_817.5988n	106680	85171.7	73762	50825.6	76299.9	96551.8	61258.2	79251.2	68241.6	34694	93529.4	69509.4	39682.1	73669.3	85140.4	48188.3	88985.7	40545.8	71182.2	85378.2	53569.3	52980.6	40477.3	27201.6	57000.1	84442	53589.4
Diisopropyl phosphate_PD_A_18.72_183.0777m/z	37463.6	42921.6	45906.7	30807	42211	31650.9	35803.6	50570.2	49090	32038.6	49027.3	47715.1	31166.5	46107.1	36670	39930.7	39066.8	32971.4	31437	44952.7	37967	47589.6	37249.6	31748.9	38133.8	45746.1	31410
1-Palmitoyl-sn-glycero-3-phosphocholine_PD_A_18.75_478.3291m/z	47588.4	76309.8	64446.3	46716.5	92722.7	39369.5	47396.5	114664	89647.4	56670.3	110458	80322.6	42561.6	102394	62121.3	88867.6	80219	50504.7	40985.9	89277.3	62092.9	93247.5	55255.3	46376	67251.8	86538.1	33519.5
1-Stearoyl-2-linoleoyl-sn-glycero-3-phosphoethanolamine_PD_A_18.75_743.5471n	241960	897362	716259	174768	1.10117e+06	395115	364099	1.07186e+06	549722	338134	1.05017e+06	560727	174251	792641	172254	716753	751521	342445	187669	554133	267415	653660	357243	272957	616650	653881	153001
1,2-Dioleoyl-sn-glycero-3-phospho-L-serine_PD_A_18.75_788.5453m/z	49237.2	94836.1	76628.6	41345.7	120934	46029.4	54724.4	131261	100126	62594.7	140445	98251.8	51134.6	147256	65485.2	139966	94913.7	71015.3	51734.7	97248.6	73723.2	134412	54124.1	34721.9	76769.6	91018.7	22867.6
1-(1Z-Octadecenyl)-2-(5Z,8Z,11Z,14Z-eicosatetraenoyl)-sn-glycero-3-phosphocholine_PD_A_18.77_794.6060m/z	512043	257720	168581	215376	153461	219245	345006	272170	253659	191116	232874	221359	266639	253793	356542	157106	269631	102452	156964	294762	212268	237121	160482	93008.8	140123	262090	266140
1-Stearoyl-2-docosahexaenoyl-sn-glycero-3-phosphocholine_PD_A_18.80_833.5934n	222227	263732	94452	129610	251671	116801	169210	288184	188229	83324.5	218611	165836	105046	174264	194429	149262	162805	106996	92585.6	285084	106196	173886	113405	56332.7	125603	224243	121016
4-(Dimethylamino)phenol_PD_A_18.83_138.0912m/z	69023.7	67427.7	69792	57577.4	65256.1	64166	76610.5	68470.8	71477.3	63304.6	57934.7	70204.2	62357.5	61232.1	68810.7	65312.9	60511	63391.5	58098	62484.3	65119.2	66033.8	76626.8	70996.1	67593.9	63849.2	69251.1
Amitraz_PD_A_18.88_294.1959m/z	8021.58	8937.51	10224.6	7315.86	10536.7	8196.2	9015.84	9474.69	10244.8	8785.12	7230.08	9140.18	7052.58	9890.34	8865.79	9471.44	8457.7	8959.79	7231.42	7901.84	7559.78	9828.62	8370.66	8962.56	9837.49	8388.76	9401.77
1-Oleoyl-sn-glycero-3-phosphocholine_PD_A_18.88_504.3449m/z	12781	20703.2	15995.3	12327.1	16848.4	13150	13151.8	13408.1	15763.1	13228.2	26929.2	19943.9	11405.1	21043.1	14151	18358.2	22411.1	14395.2	10684.3	10977.2	11465.7	16443.1	8271.62	9801.76	16176.6	18015.5	8800.01
1-Hexadecyl-2-(8Z,11Z,14Z-eicosatrienoyl)-sn-glycero-3-phosphocholine_PD_A_18.88_770.6060m/z	271621	191892	284244	159100	153479	181977	121473	262299	190601	116953	328697	210441	108320	247986	163541	139140	157688	79468.4	112406	192416	156441	241351	103729	85358	134252	263860	73731.4
1-Stearoyl-2-arachidonyl-sn-glycero-3-phosphocholine_PD_A_18.90_809.5937n	1.63379e+06	1.40955e+06	637147	744019	1.17371e+06	659571	895384	1.36528e+06	1.00646e+06	620840	1.2025e+06	927380	551033	1.20402e+06	1.19414e+06	784826	1.20279e+06	559303	499302	1.5064e+06	610581	948477	568535	267408	660331	1.25782e+06	566869
1,2-Dilinoleoylglycerol_PD_A_18.96_616.5063n	7584.2	13263	14378	6833.19	1405.57	18120.6	17154.1	8625.96	9956.57	8898.64	8445.91	8135.29	9644.26	10173.6	5736.74	14647.9	7749.88	3845.28	7810.44	9513.54	10186.8	17030	9407.38	10746.7	8709.7	14232.9	7571.48
Plinabulin_PD_A_18.98_337.1667m/z	1824.47	4377.48	2732.56	1065.5	6048.92	1514.42	853.532	7250.53	3948.31	1444.84	6826.81	3405.65	535.735	4506.24	2307.26	3268.26	2240.9	1728.71	1399.71	5381.35	2385.53	3076.08	1789.27	821.123	2861.93	5462.49	301.838
N-Stearoylsphinganine_PD_A_18.98_568.5662m/z	0	0	568.848	0	0	0	0	3628.68	3659.38	584.334	412.041	487.382	0	1406.94	0	0	0	0	0	1869.84	2321.41	5209.52	0	0	1005.69	2138.88	0
1-Hexadecyl-2-(9Z-octadecenoyl)-sn-glycero-3-phosphoethanolamine_PD_A_18.98_703.5520n	23664.1	53860.7	50710.6	5061.89	40179.3	18929.5	37970.5	70283.6	68454.9	80710.8	138227	63304.2	26215.8	101281	13648.1	62442	90918.2	9569.39	1359.15	46907.4	45023.5	79495.3	26143.3	21304.1	56820.6	120314	8990.98
1-Stearoyl-2-oleoyl-sn-glycero-3-phosphoethanolamine_PD_A_18.98_728.5596m/z	66814.4	178953	177952	25944.9	201649	61152.3	93212.5	228036	106051	82482.9	350124	120736	34999.6	227806	29528.4	166272	185111	52647.1	27947.2	107010	56095	215395	69761.2	47260.6	131380	166835	22347.3
1-Stearoyl-2-linoleoyl-sn-glycero-3-phosphocholine_PD_A_18.98_785.5939n	4.33805e+06	8.01721e+06	7.26396e+06	2.51139e+06	9.74579e+06	4.5254e+06	2.91925e+06	9.0244e+06	5.54792e+06	2.98771e+06	9.74658e+06	5.69371e+06	2.24726e+06	7.11282e+06	3.57707e+06	5.73248e+06	6.17105e+06	3.53199e+06	2.79318e+06	6.41164e+06	3.23658e+06	5.67841e+06	3.04007e+06	2.07302e+06	4.9321e+06	6.87907e+06	1.92086e+06
1-(1Z-Octadecenyl)-2-(5Z,8Z,11Z,14Z-eicosatetraenoyl)-sn-glycero-3-phosphoethanolamine_PD_A_19.01_751.5521n	217533	485568	290187	103857	466112	156430	179458	570343	273630	184386	544798	276817	67024.9	436753	105132	288005	354692	95860	59457	348727	153557	379486	150362	92621.7	259785	441005	59354
Avocadene acetate_PD_A_19.09_311.2572m/z	1230.67	2196.59	1651.51	912.78	1197.08	844.955	1841.73	2104.99	1324.55	1202.1	3250.09	1704.89	1410.96	3758.21	718.479	1863	1432.51	823.379	445.825	1075.06	2994.68	3250.83	1436.85	1722.31	1375.69	3072.95	598.113
1-(1Z-Octadecenyl)-2-(4Z,7Z,10Z,13Z,16Z,19Z-docosahexaenoyl)-sn-glycero-3-phosphocholine_PD_A_19.09_818.6059m/z	13176.5	14359.6	18798.8	3535.88	11795.4	2140.97	5746.76	53580.4	8136.16	789.721	47294.4	9225.13	702.426	45586.8	5144.78	7102.49	8224.02	0	5579	33300.7	9551.95	44531.3	1692.39	4968.91	4185.22	38187.2	0
1,2-Dilinoleoylglycerol_PD_A_19.22_616.5065n	28085.6	37620.8	31902.7	13568	14544.5	9090.1	51170.2	83028.2	35905	21448.9	47439.3	19972.9	13707.7	60560.9	14851.6	24858.9	23931.4	7492.07	9025.69	30946.2	38651.3	76058.2	20992.1	16172.5	21839	50250	9135.93
1-Stearoyl-2-oleoyl-sn-glycero-3-phosphoethanolamine_PD_A_19.22_745.5630n	52423.3	238239	185016	27051.9	272174	83126.3	77111.8	298855	144849	94487.8	400714	166346	25565	257804	26494.8	213113	295048	62259.4	23508.1	151045	65871	236916	76579.3	50863.7	146777	226254	21422.5
1-(1Z-Octadecenyl)-2-(5Z,8Z,11Z,14Z-eicosatetraenoyl)-sn-glycero-3-phosphocholine_PD_A_19.22_793.5984n	72665.1	54249.7	84013	21916.7	42243.2	18707.5	29129.9	169224	48400	19908.2	178165	69763.6	14622.8	117638	37432.7	47604.4	54270.6	5420.02	16422	98373.1	58537.5	167520	23028.4	20224.9	39584.4	125354	9251.87
Amitraz_PD_A_19.25_294.1959m/z	7666	6915.06	7094.71	6301.93	6103.96	6777.79	7518.16	6914.16	6753.26	6023.19	6376.04	7705.44	7632.11	5818.44	7123.87	8836.26	6491.02	6136.83	6187.72	6564.11	6922.42	7284.68	7045.42	8061.72	6943.69	6733.05	7494.44
Leu-Asp_PD_A_19.28_247.1299m/z	1373.11	2094.86	1627.32	1524.77	1299.35	1634.8	1559.42	998.953	1823.86	1797.58	1326.97	1478.81	1552.3	1084.79	1888.93	1301.71	1187.18	1596.76	1234.87	867.853	1201.31	1571.46	1784.32	1742.29	1468.04	1400.98	1895.08
Prostaglandin F2.alpha. alcohol methyl ether_PD_A_19.33_337.2732m/z	3130.31	6967.59	5322.1	1301.15	2900.55	3020.03	3241.36	9371.56	6192.38	2657.18	9493.35	3585.5	2399.12	9070.56	2078.2	4726.41	2537.65	1189.55	772.052	5195.06	5784.73	10556.6	2325.15	3514.22	2843.77	7781.66	2144.49
.beta.-Sitosterol_PD_A_19.33_397.3826m/z	0	236.164	997.998	0	0	267.57	0	2613.93	3236.11	0	771.845	2199.97	0	1385.64	385.161	534.188	1023.78	0	0	1406.48	4220.9	1591.34	1239.68	0	1234.12	4036.71	0
1-Palmitoyl-2-linoleoyl-rac-glycerol_PD_A_19.33_592.5067n	306623	292661	208558	79786.8	117482	127155	216975	375631	304862	176151	382967	202946	133210	384529	118942	235279	169695	70586.7	77287.1	240372	268997	474156	138465	138521	179909	428027	86715.9
1,2-Dioleoyl-sn-glycero-3-phosphoethanolamine-N,N-dimethyl_PD_A_19.38_772.5852m/z	0	5177.6	2960.31	0	8458.05	0	0	7831.14	1180.57	0	17669.2	0	0	6360.95	0	1913.99	9007.78	0	0	1031.72	0	5906.67	0	0	1773.13	5154.42	0
1,2-Dipalmitoyl-sn-glycero-O-ethyl-3-phosphatidylcholine cation_PD_A_19.41_762.6017m/z	110031	294823	267808	53081.2	282589	71770.9	69640.2	609046	402178	199791	412337	322498	39652.6	272235	106697	261010	276362	62346	44062.5	507542	138371	334998	168025	83588.5	177074	455907	60110.4
1-Palmitoyl-2-stearoyl-sn-glycero-3-phosphocholine_PD_A_19.41_784.5834m/z	11885.1	37700.4	24721.4	10719.2	45971.1	13092.2	11112.9	114090	62843.2	22302.5	80258.6	49784.8	3294.98	45781.4	13435.6	38457.7	45724.9	10572.3	7747.1	81301.2	20700.9	61099.7	20672.2	9152.36	25692.7	89127.8	7783.67
N,N-Diethyl-2-aminoethanol_PD_A_19.44_100.1120m/z	367236	348407	349524	308544	336855	338188	399560	352370	397186	335040	310124	375203	347523	314869	366079	358362	328341	350986	314510	341058	357699	358025	415862	386904	361092	348269	373144
1,2-Dioctadecanoyl-sn-glycerol_PD_A_19.44_624.5694n	33492.9	44054.8	32843.2	35527.7	34257.5	34711.4	50810.8	40503.2	46032.3	45793.1	13334.8	65698.3	44624.2	25744.1	68555.7	55176.2	31952	42473.6	42750.4	26840.7	69784.9	53392.9	61127.7	48002.7	37785.1	25692.6	54219.9
Glycerol trioleate_PD_A_19.46_884.7835n	46244.2	105435	729093	31570	111912	42152.8	309197	0	0	3604.65	0	262002	17273.5	9097.6	20351.9	52964	2576.07	10253.2	67400.2	2872.51	29314.4	14667.1	17719.6	18601.2	3602.82	5878.07	8226.82
1-Octadecanoyl-2-octadecenoyl-sn-glycero-3-phosphocholine_PD_A_19.49_788.6171m/z	96340.9	114050	236422	32535.7	304122	49809.3	50671.6	303638	75254.7	90306.5	340169	155671	40234.8	102834	54324.3	133775	206828	20461.1	23329.2	125871	66786.5	183144	55474.4	73068.5	81491.6	150134	22913.1
{[(tert-Butoxycarbonyl)amino]oxy}acetic acid_PD_A_2.08_191.0790n	10278.3	7713.76	8972.71	5566.24	18642.4	12269.3	13935.6	10569.5	5851.2	11123.8	5873.45	6902.42	12081.1	7905.98	5358.07	8534.11	8900.59	15450.3	5787.79	7076.32	6176.11	5644.43	7457.09	8418.6	9271.05	7086.24	7152.74
1-Methyl-4-nitro-1H-imidazole_PD_A_2.19_128.0453m/z	1515.75	2133.97	2749.35	1245.19	2372.07	2413.06	1745.68	2147.55	1650.95	1791.7	2745.71	1932.74	1684.18	1691	1431.11	2205.49	2557.86	2718.99	2076.83	2223.46	1978.76	1650.3	2161.11	3386.18	2881.87	2387.58	2641.59
Phe-Ser-Lys_PD_A_2.21_191.1098m/z	48.2019	0	375.922	233.153	0	413.255	172.016	59.7238	78.8092	106.008	0	221.203	0	0	52.9516	304.785	140.262	635.029	989.314	449.132	0	0	133.344	262.612	247.132	0	781.455
Thr-Phe_PD_A_2.21_267.1335m/z	1531.81	5165.02	2774.62	1431.93	2738.06	1275.78	884.468	3014.65	6035.12	2498.83	1743.18	3802.08	1776.95	1739.63	3581.98	3114.28	1090.38	2830.84	2080.16	3149.27	2429.18	1993.93	6055.48	1904.18	4068.99	5503.82	1425.92
N-Lauroyl-L-arginine_PD_A_2.21_340.2593m/z	238.306	0	0	403.924	0	113.962	0	434.928	191.463	824.7	0	0	226.068	1272	0	0	0	500.031	866.427	456.625	0	649.619	1341.5	627.843	206.938	2608.94	1435.35
Digalacturonic acid_PD_A_2.21_388.1098m/z	27316.2	3131.82	4673.22	20465.6	6936.33	39674.2	8618.22	4341.04	3294.63	5408.71	2924.94	1776.97	9503.76	3196.64	25994.5	7749.45	2123.99	140722	89461.2	8740.52	5072.99	4586.95	3857.02	7136.53	2241.94	9544.85	15028.6
Glu-Ile_PD_A_2.29_261.1442m/z	2375.15	2097.76	867.548	1859.39	1663.11	1735.28	2235.17	1684.35	900.021	1047.87	879.924	783.34	928.594	1893.27	1097.77	1003.27	1346.07	1367.86	966.561	1502.09	1001.44	1500.44	1449.81	1438.85	1489.27	1158.63	1553.89
Met-Asp_PD_A_2.32_265.0853m/z	305.414	238.035	274.219	80240.6	631.317	445.596	206.082	155.535	163.938	462.37	337.868	345.532	378.646	339.69	279.9	327.724	399.799	428.613	257.781	71.4383	0	127.894	178.613	237.518	150.804	249.92	427.241
1-Benzylpyrrolidine-3-carboxylic acid_PD_A_2.35_188.1062m/z	1701.16	1297.7	475.13	1350.65	299.317	1718.49	3248.38	662.21	389.9	2152.79	3240.87	325.997	2980.24	671.237	745.15	875.362	3283.9	745.593	5448.92	1067.59	804.001	1599.28	385.319	274.279	550.809	1053.26	5420.24
His-Phe_PD_A_2.37_303.1449m/z	255.422	308.94	451.333	1240.61	1511.69	92.8854	0	98.9124	317.798	1497.45	560.357	205.632	381.773	101.942	290.374	575.989	1735.33	831.952	917.128	318.282	412.482	1083.04	157.909	825.908	658.402	170.811	1007.18
Thr-Asp-Lys_PD_A_2.40_363.1874m/z	0	2771.12	1880.41	1765.21	1481.9	1774.46	523.455	671.993	0	1317.22	1566.56	130.755	1294.44	869.448	0	309.572	1456.84	1081.79	1896.26	574.357	0	666.419	0	855.241	973.974	121.936	710.48
Diethyl 2-(formylamino)malonate_PD_A_2.45_203.0790n	21709.7	19643.5	18307.9	22263	27526.2	20892.4	18946.8	16593.6	11022.7	17294.3	14957.3	11940	17842.5	15027.5	12688.7	16762.7	18770.4	20660.4	16768.6	11397.1	8442.05	8546.05	13473.7	14900.4	13759.2	7818.69	14386.4
Glu-Ile_PD_A_2.52_261.1441m/z	9000.64	5459.08	3887.45	5126.97	3347.71	7918.07	6314.65	4145.88	3048.87	5567.88	5184.59	4183.74	5847.37	5050.68	3018.57	3668.12	4534.66	5676.43	6638.53	4823.55	4081.42	6962.74	4032.17	4811.44	5706.89	5581.41	8471.4
Adenosine 5'-monophosphate_PD_A_2.52_348.0701m/z	21188.5	22968.9	26871.7	29146.6	23605.6	27709.2	22733.6	18896.2	22608.3	24095.1	17683.2	21421.8	23736.3	16603.4	20888.8	24109.6	23160.6	27495.8	26096.2	17088.4	18127	14414.9	24393.6	26622.9	25086	15606.6	26649
Ile-Val-Lys_PD_A_2.55_180.1359m/z	303.269	42.962	272.778	292.713	36.9767	721.423	629.757	342.174	406.029	640.709	116.691	321.382	238.426	429.222	246.219	435.379	737.255	375.202	1029.98	649.152	430.191	739.56	200.275	612.334	521.396	494.204	1414.39
DL-2-Aminocaprylic acid_PD_A_2.58_160.1330m/z	5622.24	7092.8	11594.4	5299.33	11717.3	10122.2	6269.38	4219.35	5030.88	6160.91	6800.86	5581.3	6607.81	6172.57	3791.33	7071.73	6836.59	12014.5	9701.67	3367.24	4187.55	4953.43	6827.05	7085.24	6854.01	4587.04	6418.89
5-(Chloromethyl)-1-phenyl-1H-1,2,4-triazole_PD_A_2.58_194.0479m/z	1081.58	1980.52	948.58	1099.93	933.307	1270.49	1093.24	484.334	502.964	546.175	1033.47	505.895	1186.11	1154.37	0	708.397	2855.62	2707.37	2490.6	935.865	236.913	378.359	705.344	913.565	579.488	97.0084	2591.2
3-Aminoadipic acid_PD_A_2.60_161.0686n	5887.4	3094.04	2865.87	3355.68	6322.84	5366.93	5046.84	2829.81	2147	6396.85	1749.3	2888.04	7329.78	2176.1	1644.22	3852.81	2652.46	5770.05	2139.38	2752.63	2411.74	1661.01	2610.98	3219.31	3139.05	2321.81	3144.45
Desferricrocin_PD_A_2.60_359.6719m/z	786.604	0	0	3905.56	141.472	0	536.926	0	0	0	0	0	374.993	0	0	0	0	0	1290.29	0	0	0	0	0	0	0	0
Benzenamine, 2-[4-[(2,5-difluorophenyl)methoxy]phenoxy]-5-ethoxy-_PD_A_2.65_372.1415m/z	0	0	0	0	0	0	0	0	0	0	0	0	0	0	0	0	0	0	9300.31	3294.06	0	0	0	0	0	0	0
Hypoxanthine_PD_A_2.67_136.0383n	3.36824e+06	3.19098e+06	2.52561e+06	3.42669e+06	1.79342e+06	2.48618e+06	5.51982e+06	4.68233e+06	2.17515e+06	3.16965e+06	5.09479e+06	2.30127e+06	3.21134e+06	5.733e+06	1.23151e+06	1.70706e+06	4.23116e+06	1.46851e+06	1.19925e+06	4.46583e+06	3.62962e+06	4.96526e+06	2.41026e+06	2.74749e+06	3.53326e+06	5.14442e+06	2.99277e+06
4-Methoxy-4'-(methylthio)chalcone_PD_A_2.67_285.0954m/z	852.173	0	0	0	0	0	0	1800.38	0	1336.6	3034.25	519.064	0	4446.99	186.129	0	1795.73	0	0	4691.43	1736.88	8514.08	0	0	0	8896.34	622.247
Leu-Gln_PD_A_2.69_260.1600m/z	1146.25	298.172	1864.1	602.328	825.763	3244.4	219.41	0	645.91	1107.64	277.135	1084.03	1232.83	649.335	640.371	1668.92	2187.71	2716.99	3287.3	1806.54	320.878	995.916	1023.76	2668.11	2447.83	0	3479.08
11.beta.,16.alpha.,17.alpha.,21-Tetrahydroxypregna-1,4-diene-3,20-dione_PD_A_2.69_341.1730m/z	1586.96	0.287321	853.141	2410.59	855.831	1966.94	1568.95	0	3319.18	2844.74	177.006	2142.82	3369.43	0	2010.52	2889.08	1.12181	1216.36	1214.3	2289.7	4237.81	451.999	2220.3	3702.98	2232	291.911	1994.98
19-Norethindrone acetate_PD_A_2.69_363.1947m/z	760.325	0	0	2315.11	0	2418.35	2905.58	375.399	0	0	0	332.658	0	0	1307.19	255.306	3883.23	833.603	5016.85	554.39	0	299.039	0	1248.33	1333.66	0	11242.3
4-Methoxy-2(5H)-furanone_PD_A_2.74_114.0316n	3522.19	3255.46	2132.53	3139.75	2996.1	2530.28	5901.8	3045.23	3315.75	3803.63	2884.29	2748.2	3745.31	2780.03	3205.62	2811.73	2576.01	2685.43	2329.96	3132.96	2513.22	3514.42	2877.34	3124.88	3021.86	2740.51	2813.27
Gln-Tyr_PD_A_2.74_310.1394m/z	8764.05	429.212	3502.74	6271.02	1948.99	4347.46	491.172	492.612	1313.28	3443.05	823.615	3240.05	9446.69	412.898	3763.85	1765.99	2800.54	6227.49	7488.17	2336.96	1732.05	1072.15	2493.88	4505.23	5198.88	0	11626.8
Glycine, 1,1'-(1,8-dioxo-1,8-octanediyl)bis[glycyl-_PD_A_2.77_385.1721m/z	1454.79	971.049	947.12	1720.39	1684.36	1816.49	1003.44	714.921	603.423	1141.06	1065.36	793.981	1209.48	684.672	317.112	690.698	1149.07	1784.53	1080.4	634.91	612.932	631.05	632.459	1044.92	1351.36	589.959	1155.08
Neburon_PD_A_2.79_275.0701m/z	734.214	1176.79	392.905	420.938	663.004	946.602	1938.87	898.322	875.839	1072.7	759.61	815.67	251.382	1332.52	1054.12	583.721	1229.1	392.347	470.925	834.627	1937.87	1234.13	821.73	1691.66	1018.45	2695.46	1234.93
N-(2,6-Dimethylphenyl)-4-methoxybenzamide_PD_A_2.82_256.1344m/z	157.361	1351.09	305.531	75.1068	7018.55	662.747	179.242	2041.3	478.25	1676.65	1516.44	886.605	176.506	1685.93	377.736	2407.85	4924.71	3839.73	608.407	5119.39	207.224	1603.05	1211.49	765.761	1201.95	6544.38	4922.71
Thr-Tyr_PD_A_2.82_283.1284m/z	936.611	459.011	1246.92	2482.22	1386.19	655.135	0	183.856	710.8	1212.16	461.381	1051.02	1468.41	389.23	1137.72	932.017	1100.34	1606.76	1890.74	879.686	813.473	756.85	818.493	1821.88	1425.81	195.644	2843.5
Linustatin_PD_A_2.82_410.1670m/z	168.444	156.75	981.884	1194.62	168.717	1860.72	492.683	745.094	1102.9	0	1012.17	962.312	147.27	660.315	452.939	512.036	1749.54	141.429	503.269	857.464	1766.17	1174.99	627.302	551.3	881.761	3827.07	1529.87
1-(4-Fluorobenzyl)piperazine_PD_A_2.85_195.1289m/z	270.46	0	1099.77	3397.09	0	1406.19	654.042	0	0	436.456	0	48.7054	1042.31	0	0	214.465	212.771	179.447	1092.18	235.179	335.573	0	171.04	335.029	297.282	0	426.188
N-Succinyl-5-aminoimidazole-4-carboxamide ribose_PD_A_2.85_375.1145m/z	4206.13	5459.51	4667.73	4698.63	9991.33	8920.79	3786.26	3141.43	2441.12	3784.47	3199.34	2539.45	4915.1	3998.4	2023.26	4803.62	5149.06	8643.55	4920.95	3631.5	1802.97	2911.01	4131.91	3504.45	4752.14	2860.73	4591.82
Bensulide_PD_A_2.87_398.0685m/z	2623.21	270.889	5035.29	1234.91	508.292	1952.29	3219.96	2610.59	5135.24	2786.87	1029.06	1930.54	3609.66	1462.62	2075.05	1686.99	859.514	1217.92	2613.19	6183.24	8660.3	6378.65	4771.35	5525.67	1571.36	4527.41	3254.58
4-Oxo-4-(3-pyridyl)butanal_PD_A_2.90_146.0599m/z	767.994	1459.42	542.107	495.243	604.484	572.292	772.09	740.26	801.873	529.851	691.541	359.48	481.129	724.497	550.443	977.451	1022.45	768.787	321.502	685.997	469.413	784.817	745.665	928.518	587.695	777.409	918.776
N-Benzyl-2-(2-fluorophenoxy)ethanamine_PD_A_2.90_246.1299m/z	3403.57	5300.76	6212.86	1177.33	4466.78	7735.33	8306.4	2807.34	5952.34	5430.84	2576.33	5088.74	6552.61	6109.72	5029.08	5362.1	6620.35	7623.8	7232.8	5770.7	6957.06	3911.29	9706.18	6857.6	6685.09	2597.27	8424.94
3-(2-Aminoethylthio)-2-methylpropionic acid_PD_A_2.92_163.0666n	13213.5	4854.46	5972.85	1143.07	5206.19	11835.3	8709.23	3478.34	3058.21	4450.97	3624.58	3681.28	5544.89	5371.2	1850.91	3898.35	6450.93	8520.1	7331.69	3970.57	2550.98	2971.16	4632.69	6837.58	8228.35	1768.93	11927.8
2,5,7-Trimethyl-4(1H)-quinolinone_PD_A_2.92_188.1063m/z	204.417	0	176.689	0	0	276.958	97.0864	0	274.452	0	0	231.431	61.4344	0	326.828	222.278	0	104.516	674.352	312.834	360.762	0	83.4394	219.168	363.87	0	707.812
N-Cyclopropyl-4-methylbenzenesulfonamide_PD_A_2.92_212.0737m/z	849.371	1128.05	1053.2	493.219	1565.78	1508	468.904	782.591	599.491	824.484	1062.48	549.821	608.552	861.175	475.709	1126.36	1295.4	1325.93	847.833	610.005	597.614	586.225	963.007	948.219	964.318	707.834	1034.07
3-Bromo-2-tert-butylimidazo[1,2-a]pyrimidine_PD_A_2.95_254.0294m/z	852.612	0	448.461	605.335	0	1164.43	480.649	139.996	69.8873	196.705	73.5553	82.425	940.619	0	0	78.5752	0	964.83	1631.95	107.791	428.255	175.667	0	658.54	73.6603	0	698.309
3-[(4-Methoxyanilino)carbonyl]bicyclo[2.2.1]hept-5-ene-2-carboxylic acid_PD_A_3.00_270.1121m/z	656.406	1000.77	2052.96	567.876	1582.56	1876.72	470.99	1217.26	1105	571.849	1210.17	1360.64	645.532	1132.25	451.988	1220.84	967.093	1371.28	1675.61	611.896	964.298	936.188	1486.56	1267.6	1816.59	1067.86	842.652
Tranilast_PD_A_3.00_350.1015m/z	18493.3	37056.5	59547.9	8572.67	70387.3	4450.88	9213.94	33666.1	21381	15174.8	40246	46032.8	6040.4	27901.5	9847.53	49670.7	38171.8	7965.38	3549.28	24223.4	13694.8	20293.4	33884.5	34013.8	52672.8	2514.18	7699.57
1,5-Bis-(4-fluorophenyl)penta-1,4-dien-3-one_PD_A_3.03_271.0921m/z	2907.85	465.722	792.121	576.807	1290.47	509.624	3749.07	1354.95	957.267	937.426	1640.7	1083.08	1415.28	1473.55	420.867	274.533	1569.34	1164.7	824.839	1210.08	1749.14	1762.75	1006.83	676.773	1102.12	1736.63	1062.76
Triethylene glycol_PD_A_3.05_150.0891n	61493.3	41665.9	81873.2	56741.6	39819.2	48326.1	137535	83181.1	68662.7	35446.2	50941.6	60864	38098	82403.7	138830	40335.5	55926.8	89865.3	224183	112055	38987.2	153065	81541.7	76790.1	48681.6	59647.9	78399.2
Methyl 4-(aminosulfonyl)phenylimidoformate_PD_A_3.05_215.0483m/z	588.599	312.397	0	3709.19	126.114	4.81617	470.699	0	0	0	0	0	588.31	0	0	0	82.7138	171.06	340.666	0	49.0731	0	0	0	0	50.3714	137.146
4-[1-Methyl-1-(4-methylphenyl)ethyl]benzoic acid_PD_A_3.05_255.1390m/z	713.921	1285.79	513.035	1138.61	422.023	608.979	589.473	105.834	587.86	534.287	572.675	529.315	767.468	669.81	88.757	523.244	602.355	901.967	935.587	169.468	731.463	439.047	513.655	637.771	869.446	316.841	508.956
4'-Hydroxysalicylanilide_PD_A_3.08_229.0735n	3508.3	1234.58	787.946	2623.7	904.168	1548.1	1405.83	632.876	471.448	1197.81	466.343	605.398	1600.8	853.844	1382.23	572.887	665.824	1276.53	2032.67	1146.5	602.954	551.024	1261.23	997.522	1089.39	758.518	864.252
Phe-Gln_PD_A_3.08_294.1444m/z	2300.47	2153.44	2552.32	3475.32	2209.77	2748.51	1995.27	920.405	670.65	2673.23	1717.68	1315.03	3659.46	1597.15	1146.25	1982.33	2766.22	2816.64	3641.49	1870.43	1460.75	2578.59	1525.41	2256.28	2122.76	835.05	4314.09
N-Acetylleucylalanylserine_PD_A_3.08_314.1707m/z	1103.94	4003.64	3903.21	843.491	2420.16	6253.98	1934.15	3209.02	2367.61	5764.35	2028.72	3403.19	1887.48	4163.95	890.343	3602.76	4391.27	3589.58	4787.28	4425.8	4388.21	2819.33	4017.42	4864.26	3921.69	1619	3060.04
[(E)-3-(4-Methoxyphenyl)prop-2-enyl] (Z)-2-[[(E)-2-methylbut-2-enoyl]oxymethyl]but-2-enoate_PD_A_3.08_367.1501m/z	443797	179106	125543	335872	139889	213443	226079	96914.6	95562.3	167993	98864.3	122610	234508	145021	185101	101355	128096	201699	281493	162446	104317	97846.6	159598	135124	172868	125355	164643
Piracetam_PD_A_3.10_142.0741n	17751.2	220081	16518.1	8841.33	14517.2	73103.4	91597.9	4596.95	3340.58	29173.8	30023.5	6023.31	44056.5	28235.3	1238.09	12996.8	25410.2	61648.8	7466.28	8013.59	5307.64	2865.81	6795.16	20193.5	12964.7	2140.33	9443.44
N-(2-Bromophenyl)thiourea_PD_A_3.10_230.9583m/z	66.3083	640.54	0	540.132	0	0	3670.94	0	922.522	2976.89	0	1383.62	3730.31	0	0	0	7235.37	0	0	0	0	0	3084.86	0	827.772	0	10281.3
Phe-Thr_PD_A_3.13_267.1336m/z	2607.55	982.597	1313.65	3633.53	1835.89	4133.14	3766.85	1320.41	973.115	2500.8	1268.58	1475.57	3520.03	1359.59	997.428	1858.56	2678.02	2826.24	3317.48	2004.28	1239.54	2029.17	935.448	2169.21	2113.58	1003.71	3335.26
Asn-Ile_PD_A_3.15_246.1443m/z	7946.8	2643.37	2209.03	2504.07	1387.99	6366.17	5713.49	2258.44	1155.72	1156.72	1042.07	2020.96	5139.01	1179.61	2532.97	1772.44	1592.47	4383.32	4763.87	1578.47	1585.67	1626.12	1908.22	3749.12	3536.52	2500.02	8112.75
Phe-Asn-Arg_PD_A_3.18_218.6183m/z	0	0	73.9938	1161.76	0	289.034	116.052	0	0	0	0	0	62.5341	0	0	0	0	0	1372.5	134.756	83.6439	0	0	0	0	0	437.438
(2R)-3-Hydroxyisovaleroylcarnitine_PD_A_3.18_262.1644m/z	1951.02	1622.84	4069.9	1595.88	4203.9	3838.24	992.972	1328.46	1444.62	1572.61	1239.41	2385.85	1229.04	1352.13	688.458	1831.11	1660.39	3122.57	2601.97	678.816	1985.83	1239.46	2519.85	1081.1	2838.65	618.994	1409.77
4-Bromophenyl 1,4-diazabicyclo[3.2.2]nonane-4-carboxylate_PD_A_3.18_325.0559m/z	9701.09	85093.1	6171.65	3217.62	6255.82	28735.4	39283.8	1158.76	544.3	14171.9	14892	1491.34	19272.5	13436.7	0	6803.24	9947.7	28538.9	3374.9	3259.59	2541.23	807.29	2601.49	7336.14	5332.24	555.007	3514.38
Lys-Tyr_PD_A_3.20_310.1755m/z	21789.1	38580.7	31832.6	48060.9	25889.3	49194.6	35723.6	38217	41904.2	37579.4	31314.5	35808.1	32053.6	33344.4	26408.1	31124.8	30510.6	27185.6	41131.7	37234.6	55244	43159.2	43697	41166.7	38236.8	38728	35696.8
2-Hydroxybenzenemethanol_PD_A_3.22_107.0490m/z	24937.2	30600.7	23639.4	25842.6	29136.9	26340.4	27851.4	29873.4	31255	27576.1	21711.5	25285.1	27821.8	26205.3	31428.6	26709.3	25708.5	30319.1	26034.6	29062.9	26239.5	26071	31199.1	34880.6	33276.9	35493.2	31788.3
(2E,4E)-Hexa-2,4-dienoic acid_PD_A_3.22_95.0491m/z	28834.4	32966.2	23903.5	26787.9	28069.8	26116.7	28029.6	28884.6	30673.1	25700.8	22791.8	26785.1	28719.8	26527.7	31836.5	28719.4	27184.9	31226.8	25471.3	28978.9	28304.7	27046.5	32645.5	32368.7	30094.4	32987.6	32278.5
3'-(Trifluoromethyl)-1,1'-biphenyl-4-amine_PD_A_3.24_238.0837m/z	0	646.078	0	412.935	0	0	0	0	0	0	0	0	0	0	0	0	0	3529.62	3473.18	0	0	0	0	0	0	0	0
Adenylosuccinic acid_PD_A_3.29_464.0816m/z	38187.4	1.5736e+06	158853	460131	116461	166844	52080.2	59037.3	16120.2	340706	188128	23054.5	416445	62103.2	18892.1	66322.5	435304	288908	342766	92410.2	26809.5	102769	27839.9	62302.7	83735.2	47762.1	210519
Pro-Cys_PD_A_3.31_219.0794m/z	52.7301	0	0	1166.07	265.181	949.179	67.1122	0	0	100.25	0	0	752.587	0	0	0	0	3915.39	924.555	0	0	0	0	0	0	0	757.533
Lys-Tyr-Lys_PD_A_3.31_219.6388m/z	0	851.73	2616.79	89.5172	0	964.897	0	327.801	236.566	696.789	498.046	293.296	309.435	454.348	75.4276	657.035	405.154	73.2461	1272.79	149.775	986.156	995.344	436.644	311.578	530.428	0	107.809
Venalstonine_PD_A_3.31_320.1636m/z	305.304	585.015	410.168	1652.05	215.211	1810.12	1269.83	463.014	163.408	680.96	754.312	148.532	984.092	323.78	806.414	432.387	1444.44	862.449	4784.4	1036.39	281.801	767.361	196.623	405.302	720.083	536.3	3924.03
Carbobenzyloxy-L-norvalyl-L-norleucine_PD_A_3.31_387.1874m/z	1085.2	2168.03	2135.21	1711.04	2463.77	1876.21	1954.02	3988.51	2045.62	1577.58	2907.48	2608.92	1092.63	2815.23	1830.03	2546.98	1830.02	1282.83	2076.1	3769.8	4134.01	3999.8	2655.53	3286.51	2191.55	3314.26	2036.29
Pro-Glu-Arg_PD_A_3.31_401.2140m/z	5826.68	26567.5	14637	11081.2	20120.1	22680	8257.75	11262.5	6646.37	7154.88	10398.2	8876.26	8431.94	10594.3	5635.4	13170.3	12980.4	20292.7	19225.9	10379.2	6138.1	7081.67	10188.5	12961.5	13484	5730.15	14965.9
3-Cysteinylacetaminophen_PD_A_3.33_271.0758m/z	1074.29	347.656	1207.14	249.866	816.498	1938.25	530.537	596.34	871.655	2721.54	353.249	633.609	1066.98	642.131	243.687	719.837	1144.7	563.649	914.894	1722.19	631.084	1185.35	869.923	757.681	143.114	280.343	1378.96
4-Methoxy-2(5H)-furanone_PD_A_3.36_114.0316n	1050.5	1341.47	1263.27	1224.45	1147.36	1005.2	1800.62	1342.46	1399.42	1630.54	1194.87	1323.98	1849.83	934.15	1260.15	1115.96	2399.18	1223.19	1078.3	1268.15	1475.35	1227.37	1654.19	1380.7	1237.8	1289.6	3785.12
4-Chloro-6-(pyridin-4-yl)pyrimidine_PD_A_3.36_192.0321m/z	9451.74	9598.86	4539.11	4545.48	8184.87	11067	9507.65	7760.45	7251.68	9154.58	4639.73	4751.19	10359	4419.7	3247.1	3292.16	4346.47	13167	6515.87	5677.32	7029.47	3916.75	6170.65	6107.2	4102.8	5298.21	9071.63
6-Acetylmorphine_PD_A_3.36_350.1377m/z	0	0	0	0	0	118.391	0	3050.24	0	113.076	701.569	0	0	197.279	0	0	113.458	0	0	112.094	112.405	2364.78	0	0	0	4136.09	0
Loxistatin_PD_A_3.36_365.2037m/z	0	0	195.596	310.179	0	1474.2	0	0	134.976	0	0	0	0	118.419	0	0	632.724	0	4314.77	0	136.189	143.369	0	0	578.198	937.592	521.754
Norquetiapine_PD_A_3.39_296.1211m/z	620.485	238.833	1611.7	768.021	489.64	4137.68	548.421	376.252	375.953	440.854	164.755	1172.52	980.699	404.578	311.93	1599.65	845.292	2643.4	3582.52	1132.71	677.735	0	1203.61	1490.82	1883.16	0	1719.79
PyroGlu-Ala-Lys_PD_A_3.39_329.1816m/z	4057.96	5391.34	6869.89	3669.91	8480.33	10210.3	6264.28	3858.9	4023	7625.13	4805.3	5670.63	6375.57	4034.69	1908.23	6499.41	9429.66	9703.46	7757.14	4776.89	3774.9	4023.23	5052.77	7962.76	8642.92	2235.82	8729.75
2-(1H-1,2,3,4-Tetrazol-5-yl)acetohydrazide_PD_A_3.41_143.0678m/z	230.446	411.287	517.874	214.137	943.451	365.023	753.464	311.379	593.707	491.47	864.921	226.845	235.385	295.39	953.972	777.835	955.695	448.22	966.006	351.544	608.914	535.927	1752.95	317.626	938.222	1067.8	450.815
[4-[[5-Chloro-4-(methylamino)pyrimidin-2-yl]amino]-3-methoxyphenyl]morpholinomethanone_PD_A_3.41_378.1329m/z	4029.64	11154	2970.62	6192.2	3497.67	2936.92	5954.68	4632.07	6912.54	2416.4	2463.76	13807.7	3965.62	2051.74	189661	4519.56	2126.42	6454.17	5022.87	4404.99	3568.89	3403.59	9093.64	3030.05	10353.7	4955.19	5469.51
Creatine_PD_A_3.44_132.0766m/z	447.297	2039.28	1959.63	655.32	2244.24	1502.26	848.148	2208.86	787.29	649.111	2315.83	858.395	640.377	1057.7	618.46	1258.99	1417.04	1602.2	1260.98	1019.59	885.942	1005.36	854.191	1019.43	1321.87	596.814	1155.6
Tyr-Pro-Arg_PD_A_3.44_218.1208m/z	541.358	0	395.634	156.479	0	798.296	478.813	0	128.429	0	0	423.029	523.54	0	89	108.184	0	162.507	1380.28	310.245	425.266	0	285.802	122.472	230.668	0	1446.1
N'-Nitrosonornicotine N-.beta.-D-glucuronide_PD_A_3.46_354.1293m/z	1446.58	1298.06	1564.39	1331.51	2288.8	1670.42	1665.46	1036.75	751.266	1359.86	1454.54	1229.92	1828.91	1206.96	589.691	2153.23	2347.88	1762.46	1347.87	663.534	1650.65	1145.86	1189.1	1670.53	1207.32	972.332	1429.54
Pinacolyl methylphosphonic acid_PD_A_3.46_361.1900m/z	348.865	175.585	704.28	221.08	271.882	744.762	0	121.882	0	563.088	378.682	388.127	370.044	128.15	0	259.716	298.683	436.17	1054.73	94.632	211.068	667.88	0	565.474	674.899	394.956	254.171
Gln-Leu_PD_A_3.49_260.1600m/z	1936.96	1071.91	2583.26	3451.28	2797.52	1307.64	145.802	639.201	1681.44	3401.71	1205.12	1823	3112.17	767.616	1182.79	1888.36	3562.94	3429.91	5226.7	1152.79	1699.58	1859.5	1945.69	2489.58	2391.47	70.1319	3753.92
Octyl .alpha.-ketoglutarate_PD_A_3.49_276.1801m/z	10641.5	12636.8	10143.5	10520.7	35140.4	18387.1	9525.43	17189.6	7765.85	11166.6	10445.4	10271.5	10108.9	8429.48	5103.6	8757.2	17380.9	25700.5	6658.74	7885.78	5189	7217.39	9847.49	8370.49	13458.8	7513.8	8558.67
N-(9H-Xanthen-9-yl)acetamide_PD_A_3.52_239.0944n	62140.6	65060.5	66832	78193.3	87019.2	114541	64241.4	52445.7	36339.8	80184	39495.7	44779.2	90956.1	33249.5	45126.1	67357.5	84742	92138.5	64934.7	30930.2	37292	31973.7	47992.6	48074	63646.5	43118.4	81570.8
Pro-Ile-Lys_PD_A_3.54_179.1281m/z	319.678	0	438.725	60.701	0	600.669	364.811	0	73.4309	0	0	586.783	325.398	0	201.703	323.903	145.217	186.348	1243	348.745	332.001	0	284.507	336.356	281.331	0	2929.82
Adenosine 5'-monophosphate_PD_A_3.54_348.0699m/z	6272.7	8485.1	6234.46	5656.31	7252.92	8536.82	7686.02	5253.52	6194.49	5512.75	2671.12	7287.61	6784.15	5009.25	6149.27	6843.47	5161.39	5577.47	6700.3	4728.75	5020.13	3075.75	5476.43	6215.28	6720.74	5425.07	6789.94
Ser-Phe-Lys_PD_A_3.54_381.2127m/z	359.187	2163.31	2086.21	139.428	1127.21	2570.79	426.799	1682.95	719.936	2563.95	1051.38	1828.91	1345.21	1927.46	174.269	1751.39	1607.36	887.171	2982.84	1981.54	1718.73	1862.72	1906.28	1629.54	2114.79	939.068	1654.9
Glu-Asp-Lys_PD_A_3.54_391.1828m/z	0	0	0	612.667	0	954.467	1270.37	0	0	347.868	222.499	0	0	502.42	431.509	0	648.858	370.469	1751.68	479.078	0	595.43	0	0	196.553	160.765	1698.94
7-Methyl[1,2,4]triazolo[4,3-a]pyrimidin-5-ol_PD_A_3.57_151.0612m/z	824.688	594.604	679.731	213.274	446.634	675.627	535.298	515.061	754.93	634.618	426.033	445.717	763.234	617.141	433.575	592.104	446.265	710.098	909.866	648.906	549.327	434.853	953.666	729.507	685.511	427.996	1079.76
N-Cyclohexyl-N'-(4-pyridinylmethyl)urea_PD_A_3.57_234.1604m/z	635.999	1008.91	1370.37	840.531	2082.79	2260.68	975.888	2047.26	726.386	774.902	5152.5	1021.64	629.393	1217.01	559.93	1395.74	1706.86	4903.57	1136.96	1434.55	462.87	1949.86	1395.38	1802.39	1241.57	962.788	2926.2
N-{2-methyl-1-[(4-pyridinylamino)carbonyl]propyl}cyclohexanecarboxamide_PD_A_3.57_304.2017m/z	962.642	3567.82	1598.05	437.462	2079.46	2328.54	2280.71	1457.95	1002.52	2829.75	1308.61	1203.92	1428.1	2256.7	942.991	2202.25	2087.11	1601.2	955.02	1135.92	1555.02	983.346	1897.85	1123.79	1415.87	1316.71	1473.8
Neotame_PD_A_3.57_401.2029m/z	1622.85	3698.28	2412.58	1475.42	3151.95	1499.86	1000.34	4815.31	1958.82	2342.29	3600.56	2930.99	1600.22	3185.11	1769.87	2362.56	1555.62	775.454	1510.81	4474.27	3098.48	3664.66	2599.05	4239.32	2843.62	4825.05	1227.96
7-Methylguanosine_PD_A_3.59_298.1140m/z	13381.4	13007.6	18489.8	8056.88	15424.9	15940.7	10242.4	18520.7	19403.4	16037	15617.1	16503	12514.3	16389.4	8446.96	11934.8	15630.9	15585.7	12479.1	15178.1	20194.9	20298.4	19688.1	24233.2	16060.3	19288	11928.5
Adenylyl(3'-5')cytidine_PD_A_3.62_287.0754m/z	1328.79	4578.78	0	3056.46	0	1340.47	10238.5	1959.7	2700.62	9327.66	5327.26	3118.63	3155.84	4761.35	2759.35	1082.73	5316.6	0	3468.12	2152.85	8530.08	5626.57	2821.5	2836.59	2534.07	6305.36	4037.32
Terasil Yellow 4G_PD_A_3.62_362.0668m/z	512.189	0	2248.18	636.588	695.286	567.561	1892.23	1493.72	476.651	3751.22	264.572	278.88	2435.25	800.858	0	0	0	415.109	1737.01	970.997	3387.99	2183.18	0	1851.05	0	719.221	1342.81
Tyr-Glu-Arg_PD_A_3.62_467.2252m/z	939.035	2387.55	0	1519.76	0	0	1540.63	0	0	1251.34	0	706.922	0	712.706	2285.87	0	1893.44	0	3933.91	4047.58	0	1792.01	0	0	0	869.065	1631.96
2-Amino-2-cyclopentylacetic acid_PD_A_3.64_144.1017m/z	5851.25	6755.09	8782.96	6248.32	11365.1	13172.9	6115.3	7967.97	6366.27	6212.96	6889.16	6991.84	7273.5	6660.6	4986.17	5966.39	8687.32	13074.4	7874.92	4240.89	5315.21	6370.34	7171.5	7987.17	8269.58	5035.61	8564.67
Cabergoline_PD_A_3.64_474.2855m/z	1874.35	1692.71	3711.58	5223.08	6660.54	16591.5	1967.17	6533.98	1944.54	1143.98	8209.41	5561.75	2205.09	5596.56	0	4403.04	4533.61	10885.6	5195.54	982.044	3367.15	3122.25	7133.88	7247.87	11347.9	1407.71	3183.93
Hypoxanthine_PD_A_3.66_137.0456m/z	3145.41	3576.78	4639.95	1946.32	4410.49	4181.15	3558.52	6497.86	6309.1	4664.76	4912.27	5110.48	4292.6	5238.43	3281.53	3066.45	3951.29	4109.46	3406.44	4868.86	6139.68	5606.04	5462.92	7142.66	4415.99	6377.11	3123.39
Thr-Pro-Lys_PD_A_3.66_345.2129m/z	0	0	0	525.562	0	0	0	0	0	0	0	0	0	0	204.271	0	247.724	0	4616.75	0	0	0	0	0	0	0	2702.21
Glu-Tyr_PD_A_3.68_311.1230m/z	11812.9	9878.2	7420.83	12905.8	8407.33	11014.4	11973.7	13812.9	10087.9	18425.6	8999.78	9609.92	14198	10309	14392.7	7945.94	7057.71	8599.74	5356.43	9500.96	19506.6	14271.3	9839.88	11270.3	5613.37	17738.1	8569.44
Blood Group H Disaccharide_PD_A_3.68_349.1117m/z	0	0	0	0	0	0	0	0	0	0	0	0	0	0	165447	0	0	0	0	0	0	0	0	0	824.532	0	0
Spirotetramat_PD_A_3.68_374.1974m/z	3629.75	0	445.189	1782.62	1443.52	1498.67	1172.56	1738.78	3044.83	1041.37	706.994	4584.43	361.763	312.492	8437.76	5398.14	4523.39	4259.27	4051.98	10606.4	1388.85	1065.2	1958.23	1039.15	2360	3256.92	19878
1H-Imidazole-4,5-dicarbohydrazide_PD_A_3.71_185.0782m/z	1679.12	1503.08	1588.17	1645.91	1799.66	1066.01	1443.36	1287.92	1441.08	1568.72	1206.04	1591.43	1744	1352.71	1245.17	1282.4	936.689	1371.74	1241.09	1071.82	996.958	1038.98	1601.38	1195.47	1577.74	1012.05	1536.26
N-Cyclohexyl-N'-(4-pyridinylmethyl)urea_PD_A_3.71_234.1603m/z	710.318	808.155	212.032	539.92	1187.75	673.962	262.031	322.25	1363.67	321.171	397.458	858.763	932.326	555.805	476.708	349.272	256.821	574.724	749.198	107.146	689.54	134.264	1387.06	408.446	463.145	139.871	0
Thieno[3,2-d]pyrimidine, 2-(1H-indazol-4-yl)-6-[[4-(methylsulfonyl)-1-piperazinyl]methyl]-4-(4-morpholinyl)-_PD_A_3.71_257.5888m/z	107.936	0	92.934	697.999	118.22	1591.84	998.5	0	91.5462	0	159.396	0	398.899	235.587	0	0	163.488	245.189	121.63	0	96.9712	240.224	0	205.882	113.789	96.697	128.967
N-Cyclohexyl-3-methylbutanamide_PD_A_3.74_184.1693m/z	1245.52	2370.21	1544.54	538.076	1725.05	1415.09	2795.55	1724.82	1548.08	2199.49	1092.77	1815.41	2444.75	2038.19	1651.19	1182.67	2323.18	1391.56	1220.35	1605.47	2566.22	1205.75	1773.16	1211.19	2009.09	2547.48	2306.15
Ethyl 2,4-dimethylthiazole-5-carboxylate_PD_A_3.74_186.0580m/z	486.002	0	65.4447	165.63	0	247.618	2849.86	206.923	60.3589	257.376	115.026	0	413.44	134.847	0	53.1661	60.278	126.449	450.839	173.653	100.76	0	0	148.737	0	44.3211	320.386
3-(6-Amino-9H-purin-9-yl)propan-1-ol_PD_A_3.74_194.1033m/z	235.605	449.966	155.053	129.135	376.116	358.922	90.9428	514.272	279.152	293.609	453.889	220.645	189.058	389.048	159.037	422.261	310.824	454.758	255.833	207.595	265.462	375.048	416.525	520.632	415.108	276.471	350.509
Gly-Phe-.beta.-naphthylamide_PD_A_3.74_348.1697m/z	884.063	522.519	774.607	1924.97	179.3	2678.76	1521.31	729.133	0	657.686	611.236	286.936	1316.7	344.301	713.012	602.39	1223.03	891.574	6163.5	934.364	194.637	705.304	141.174	562.588	946.019	369.648	3383.46
trans-Epoxysuccinyl-L-leucylamido(4-guanidino)butane_PD_A_3.76_341.1815m/z	1388.09	1498.27	3416.64	1192.28	2265.99	5226.19	1913.78	1384.66	1918.5	2694.01	1782.52	1957.02	1903.84	2264.47	708.327	2634.22	2527.6	3705.87	7273.91	2319.83	2545.57	1246.17	2720.07	3039.64	2103.12	485.491	5394.2
6-Ketoprostaglandin F1.alpha._PD_A_3.76_393.2246m/z	0	0	1501.11	315.933	0	607.212	0	0	0	0	0	139.112	135.355	0	0	0	0	0	2287.53	183.378	659.735	0	0	0	173.998	0	881.884
Thr-Tyr-Lys_PD_A_3.76_411.2239m/z	0	4055.6	2047.81	136.091	3222.89	2640.18	261.196	1142.13	191.715	3052.76	2679.28	955.942	1434.34	1296.85	0	1171.93	2293.87	1633.38	6185.38	685.08	892.634	1850.93	1137.5	650.957	852.752	330.832	1454.9
4-Chloro-6-(pyridin-4-yl)pyrimidine_PD_A_3.79_192.0320m/z	5147.66	4920.94	2622.86	2877.74	4977.37	7173.97	4889.21	5858.73	3570.18	5736.83	3064.55	2615.57	6105	2513.26	1850.92	1760.74	2816.57	7452.38	4396.72	2517.53	3976.4	2659.31	3509.11	3583.45	2431.83	2599.63	4717.34
Leu-Pro_PD_A_3.79_229.1541m/z	744.623	993.364	948.064	948.067	1270.84	1026.62	505.588	609.368	571.242	1032.03	1046.81	759.383	809.559	791.653	626.328	926.31	647.411	1849.32	1627.47	591.888	351.788	618.765	1169.2	989.891	548.667	681.81	1089.01
5-Heptenoic acid, 7-[(1R,2R,3S,5S)-2-[(1E,3S)-3-(2,3-dihydro-1H-inden-2-yl)-3-hydroxy-1-propen-1-yl]-3-fluoro-5-hydroxycyclopentyl]-, (5Z)-_PD_A_3.79_367.2081m/z	0	496.459	3525.13	0	115.499	1710.19	138.702	0	127.876	1686.07	466.761	455.242	333.191	185.983	0	919.142	867.516	565.5	2799.34	282.969	987.649	1011.38	305.624	897.285	410.937	0	261.449
Leu-Ile-Lys_PD_A_3.79_372.2733n	3214.58	0	4921.86	64733.3	478.798	8673.48	2733.9	51.1278	1509.68	793.003	37.1619	2025.65	4077.36	103.382	561.277	2948.95	634.825	2309.96	4129.78	2073.19	1572.41	240.871	2615.97	2192.77	66058.4	81.9788	3176.24
Benzoic acid, 4-[4-[[5-(4,5-dimethyl-2-nitrophenyl)-2-furanyl]methylene]-4,5-dihydro-3-methyl-5-oxo-1H-pyrazol-1-yl]-_PD_A_3.79_446.1359m/z	946.314	3114.73	2425.42	860.002	4365.17	2312.86	1832.69	1414.92	0	637.992	3710.83	1070.33	948.251	3001.97	153.241	3670.7	2682.12	4516.4	1173.72	851.142	0	727.441	849.919	2245.61	1798.89	0	804.756
5-Butyl-1H-pyrazole-3-carboxylic acid_PD_A_3.82_169.0970m/z	961.017	1049.72	883.253	727.05	1273.13	1076.68	586.479	1339.25	1398.8	780.399	801.501	1011.21	694.436	619.938	976.542	1225.88	750.736	1545.87	669.422	902.722	1003.23	761.605	1271.69	630.738	963.229	993.513	584.631
2,2,5,7,8-Pentamethyl-6-hydroxychroman_PD_A_3.84_221.1532m/z	1711.21	785.151	1725.69	1347.51	1188.28	2038.13	1609.58	1538.89	1368.15	1071.26	1064.84	1564.85	979.775	1169.44	1444.77	987.852	1426.2	1170.01	1414.69	1320.52	1149.27	841.718	1491.66	1479.52	819.699	717.61	1494.04
3-Nitrophenylhydrazine_PD_A_3.87_154.0609m/z	3279.93	1984.39	3815.61	934.528	4186.52	2069.87	2228.55	5042.21	4261.2	4352.87	3075.5	4860.07	2966.33	3064.16	1590.67	1620.19	3240.58	3517.21	2155.17	3149.58	2189.86	3284.93	4050.42	2963.01	4949.49	2990.65	2206.54
PyroGlu-Pro_PD_A_3.87_226.0949n	4201.61	3894.95	3679.51	3072.6	6213.62	3610.07	3978.07	4961	4245.28	4726.03	3565.89	4991.27	4217.86	3725.54	3444.86	4585.55	5101.18	4693.77	3929.27	4070.52	4342.81	3968.77	5358.28	4636.01	5114.63	3908.63	5602.9
Trp-Asp_PD_A_3.87_320.1237m/z	466.477	777.044	558.513	990.395	1749.13	1112.81	583.155	802.699	397.705	801.362	822.983	607.484	335.517	883.086	373.611	853.749	1092.64	1006.68	908.853	652.22	693.045	788.647	739.377	628.128	1032.36	488.975	1228.52
Methanone, (2-methoxyphenyl)(1-pentyl-1H-indol-3-yl)-_PD_A_3.89_322.1793m/z	0	538.609	611.009	0	150.833	412.276	872.098	724.342	0	1237.96	1791.86	0	383.516	167.422	0	0	572.645	92.2211	897.279	309.408	298.572	1588.33	0	0	376.66	2317.53	728.054
6-Amino-1-butyl-5-cyclopentylamino-1H-pyrimidine-2,4-dione_PD_A_3.92_289.1630m/z	213.13	0	362.212	0	0	740.026	80.7025	139.807	178.595	779.266	120.236	122.234	518.712	0	99.8714	425.609	186.164	289.859	2857.52	235.029	262.842	487.731	402.331	185.161	221.61	94.0427	378.266
[5-(9-Isopropyl-8-methyl-2-morpholinopurin-6-yl)pyrimidin-2-yl]amine_PD_A_3.92_355.1973m/z	858.292	4715.45	8019.88	479.831	3539.09	9900.68	1966.3	2519.16	2187.78	6827.68	4980.2	2793.13	4395.82	3254.22	760.643	4594.58	4136.32	2841.93	9452.88	3795.15	4294.18	5166.55	3681.48	4055.23	3847.48	1407.3	4993.21
2-{2-[2-(Acryloyloxy)-1-methylethoxy]-1-methylethoxy}-1-methylethyl acrylate_PD_A_3.95_318.1908m/z	2401.59	2306.8	1495.35	1431.17	1829.78	991.234	721.595	703.828	2258.84	1288.15	1086.58	1780.13	1125.61	1007.45	1578.51	1219.34	992.034	1769.42	2344.63	1493.64	1175.07	721.025	2497.62	1032.99	2219.81	1928.8	737.721
3-Hydroxy-6-[[(E)-3-hydroxy-2,4-dimethylhept-4-enoyl]amino]-2,4-dimethyl-5-oxohexanoic acid_PD_A_3.95_344.2054m/z	0	0	1157.76	0	1426.21	768.47	132.133	254.466	120.692	313.399	123.452	886.283	0	613.858	0	673.932	642.547	1835.8	464.965	525.027	0	425.863	888.57	1096.66	1314.19	0	137.704
Quinolin-2-ol_PD_A_3.97_146.0599m/z	54.8455	137.81	399.463	126.17	112.604	171.278	174.348	63.1025	408.5	170.986	333.986	294.852	86.6013	421.605	181.212	190.172	36.5974	68.4253	279.767	95.5179	306.627	361.26	230.369	371.06	224.153	298.847	37.0583
Glu-Ala-Lys_PD_A_3.97_347.1922m/z	351.897	861.196	554.865	1699.85	222.733	1123.09	1628.57	374.188	0	901.559	820.069	134.303	502.909	417.717	120.54	219.412	1171.65	210.263	1017.41	112.865	317.394	769.781	0	217.95	178.15	1264.68	993.561
2-(Cyclohexylamino)benzoic acid_PD_A_4.00_220.1328m/z	1222.21	1299.91	1223.22	1548.83	1572.6	1523.84	1448.11	945.256	797.08	1813.64	1129.24	1138.97	1991.74	1311.67	1151.57	1448.01	1998.5	1986.86	939.945	1002.58	1038.51	1169.1	1094.46	1619.81	1128.96	1399.47	2071.95
Sanguinarine cation_PD_A_4.00_332.0909m/z	0	1544.88	0	0	0	0	393.067	0	243.935	74.1613	0	10005.2	0	55.9747	106479	585.088	0	48.2847	59.0723	203.311	0	195.116	1062.63	42.9812	19826.3	0	66.0193
4-{[(Cyclohexylamino)carbonyl]amino}butanoic acid_PD_A_4.03_229.1542m/z	1785.82	3586.53	4255.96	11279.2	2235.92	5607.03	4526.69	1063.57	771.087	7449.41	3808.77	1679.92	9353.97	1468.22	1551.58	2441.28	5303.55	2419.12	9599.77	1953.9	1793.87	3549.2	1034.62	1953.17	2615.32	1787.78	6542.06
3,4,5-Trimethoxy-N-(4-morpholinyl)benzamide_PD_A_4.03_297.1440m/z	4725.88	15357.5	4574.92	6539.5	6305.1	5335.14	4759.31	7464.54	17452.7	5671.64	3731.63	9536.06	5038.68	4484.82	14134.6	10718.5	2584.84	6453.13	2539.5	7394.1	8887.44	5269.25	13151.2	5058.4	9618.69	18227.9	3958.69
Leu-Asp-Lys_PD_A_4.03_375.2235m/z	0	0	1127.71	215.104	2431.94	140.514	0	332.297	2936.45	572.246	0	2055.55	0	379.084	1544.75	3840.93	1056.28	1879.09	358.676	2050.89	808.106	290.459	854.443	813.919	1872.84	2097.36	1479.33
Phe-Gln-Lys_PD_A_4.05_211.6233m/z	121.957	0	431.493	0	0	1134.43	128.623	0	0	420.16	0	79.0623	125.868	0	0	336.483	506.627	758.332	1373.48	628.416	240.739	55.9357	185.858	370.665	416.227	74.2069	1739.41
Pantothenic acid_PD_A_4.05_219.1107n	588229	970247	973307	768218	1.53161e+06	1.28594e+06	485449	787870	479980	712966	735732	582866	744476	641762	430775	834337	896792	1.5503e+06	1.37067e+06	632624	315513	403445	674930	782765	894746	432667	819845
1-[4-(Benzyloxy)phenyl]-2-bromo-1-propanone_PD_A_4.05_319.0339m/z	6786.33	7403.65	10367.1	7950.23	11839.3	10113.9	6162.33	7099.76	5723.39	7505.26	5951.66	5033.17	8248.62	7561.12	5957.58	8947.02	8877.49	12017.3	14072.7	6728.75	3333.37	4897.27	6095.64	8747.89	7647.95	5030.73	7738.49
Betaine aldehyde cation_PD_A_4.08_102.0913m/z	12090.9	13197	12161.9	11497	13188.2	13879.8	17812.3	12174.3	14148.4	12845.9	10520.7	14870.4	13703.6	11436.5	14507.5	13152.3	12570.9	12794.4	12377.6	12206.6	13738.6	11333.1	16899.7	12180.9	11953.6	12957.6	12757.7
Methyl 1-(5-chloro-3-fluoropyridin-2-yl)-5-cyclopropylpyrazole-4-carboxylate_PD_A_4.08_296.0602m/z	1564.12	2365.65	2738.49	1825.67	3427.97	3601.6	1165.29	2115.05	1307.74	1940.57	2086.95	1456.73	1659.41	1820.37	1294.51	2390.06	2242.44	3059.26	3785.09	2015.38	564.58	977.717	1854.23	2209.66	2290.57	934.713	2424.12
N-{2-methyl-1-[(4-pyridinylamino)carbonyl]propyl}cyclohexanecarboxamide_PD_A_4.08_304.2016m/z	12102.1	15058.3	13938.5	11577	13758.9	16393.5	27097.3	12174.1	14564.4	16633.3	8190.81	13567.9	19458.2	13557.9	19095.7	14022.6	15948.4	15902.6	17499.3	13032.2	17759.2	9853.88	20331.5	15013.9	14953.2	17676	20119.7
Ala-Tyr_PD_A_4.10_253.1178m/z	5652.34	1838.56	11702	22524.1	8473.7	6491.28	2658.54	1607.2	8835.31	8739.37	3291.65	13952	10703.8	2448.45	7653.97	14358.6	7892.08	20692.5	15472.3	9128.19	6489.1	4088.03	8498.04	11251.9	13425.7	1729.48	19272.1
Val-Gly-Val_PD_A_4.10_274.1754m/z	435.623	0	1114.6	199.181	186.228	2096.89	771.03	418.867	406.011	1172.62	0	964.169	877.004	220.745	198.994	1610.71	2112.24	2196.1	3348.13	1779.7	636.247	292.489	1125.76	2788.51	2363.32	315.128	3110.13
N-((2-Hydroxy-3-oxo-2-(pent-2-en-1-yl)cyclopentyl)acetyl)isoleucine_PD_A_4.13_362.1925m/z	0	0	408.675	0	149.722	2174.33	1304.14	673.515	203.878	1225.48	120.858	646.356	416.955	1959.46	715.623	632.22	4867.27	1604.84	5637.45	3521.71	505.501	210.474	0	2452.25	1409.01	351.991	6898.01
Phenethyl sophoroside_PD_A_4.13_464.2146m/z	0	0	0	0	0	273.599	0	0	490.406	1226.09	0	748.551	0	0	0	1382.52	221.428	389.671	1053.48	1214.47	601.514	0	936.999	651.622	207.229	0	0
Cucurbitacin E_PD_A_4.13_579.2912m/z	880.343	2093.14	7950.67	559.673	1418.74	3357.52	2056.28	837.329	859.355	2345.59	3641.48	594.299	1975.52	497.747	0	2523.13	2389.29	347.13	3122.17	383.162	2738.58	3029.48	0	529.417	876.064	1168.4	2203.36
N-Allyltetrahydro-3-thiophenamine 1,1-dioxide_PD_A_4.15_176.0738m/z	1997.38	403.077	1850.41	1975.27	1399.97	5243.93	2209.57	1702.03	1022.48	2045.32	1199.49	532.145	3485.14	1708.81	171.04	863.589	2042.65	6158.89	5509.45	1586.78	1486.1	1028.08	1115.3	1952.33	262.582	931.342	2121.39
Ile-Val_PD_A_4.15_231.1700m/z	14191.9	522.312	12513	17069.7	5629.53	10276	1522.65	760.591	13220.7	7239.4	1105.25	22086.7	18219.7	1237.58	12020.9	6245.24	6452.33	15292.1	16882	6801.46	13258.3	1649.05	15482.1	21014.2	28586.4	453.168	38061.3
PyroGlu-Val-Lys_PD_A_4.18_357.2128m/z	1346.27	1963.72	916.957	5044.12	909.652	1301.15	1322.91	2370.46	3695.09	2618.35	1300.79	1410.74	1957.26	868.967	1439.38	632.887	1329.54	737.988	1195.13	1770.5	1944.47	1734.38	1733.87	1158.06	1485.12	2638.73	1212.91
N-3-Hydroxydecanoyl-L-homoserine lactone_PD_A_4.21_272.1853m/z	3267.42	3656.25	2580.75	3585.49	3123.7	3261.69	7215.32	2778.46	2849.66	4009.78	1899.42	3068.53	5263.6	3468.38	5264.23	3414.03	3773.52	3631.96	3908.27	2727.94	3827.78	2625.08	4618.05	2906.31	3271.87	3976.75	4695.66
Tetraethylene glycol_PD_A_4.23_194.1153n	61135.5	75575	83961.4	61439.2	54617.6	53458.7	205974	97505	97286.2	75898.6	58424.6	65617.6	63044.2	81175	176415	64943.9	74309.9	119728	247065	101941	66774.8	177795	74840.6	70377.8	55883.5	85777.9	123704
Glu-Trp_PD_A_4.23_334.1395m/z	291.509	824.31	781.236	1862.5	1516.36	815.011	384.664	594.258	132.562	680.045	525.56	946.613	905.007	504.124	533.838	923.112	1077.33	1226.6	1559.99	576.825	280.947	636.694	493.229	897.132	1014.58	108.034	1251.16
Proguanil_PD_A_4.26_254.1173m/z	499.912	699.768	376.927	517.704	518.689	915.782	529.703	391.885	132.849	467.059	245.825	193.911	639.214	284.125	271.93	449.61	665.658	842.319	319.367	215.879	250.083	237.321	262.423	408.483	243.716	331.822	699.151
Gln-Phe_PD_A_4.28_294.1444m/z	881.797	110.28	2118.21	2104.95	1737.03	290.987	0	109.319	1520.73	1793.51	388.987	1826.96	2313.27	125.256	1896.37	1660.74	2085.21	3285.59	4567.21	1026.21	1268.57	483.538	1188.37	3548.21	2752.8	0	4444.64
Acetyl-L-carnitine_PD_A_4.31_204.1230m/z	1400.42	1760.53	1414.25	1398.6	3592.19	4332.01	1142.22	2860.44	1729.87	1735.02	1859.69	2229.51	1375.83	1401.94	1860.76	1026.51	2418.04	3753.47	2359.44	1862.89	570.189	1288.84	2510.69	1967.15	2977.09	2328.66	1606.26
6-Hydroxy-2-methylindole_PD_A_4.33_130.0650m/z	12932.2	12403.8	10048.8	12021.2	13025	12043.1	12205.5	18620.7	10771.8	14266.2	11274.3	10893.6	14079.2	11363.4	14421.7	7546.84	11991.6	15459.1	8940.15	14249	13048.5	13612.8	10384.5	12535.1	9331.48	14663.4	12307.2
5-Methyl-3,4-dihydro-1(2H)-isoquinolinone_PD_A_4.33_144.0807m/z	44511.8	50382.2	43394.6	48715.2	55345.5	47054.2	48092.1	67968.8	49658	60697.1	41271.5	44794.5	60368.8	41733.7	58664.4	31804.1	44907.3	58360.2	40056	60837.3	57881.7	55017.9	51599	50499.8	43716.9	63382.9	42558.7
1-Benzylimidazole_PD_A_4.33_159.0915m/z	48242.2	54472.1	44487.8	49546.8	60203.6	49565.3	50158	72587.5	49092.1	61340.4	44877.8	46912.7	63770.9	45262.3	59844.3	36386.7	46941.2	64723.4	42496.7	61700.9	57611.7	53551.3	53800.2	54127	46829.9	62561.3	43054.8
2-Dimethylamino-6-hydroxypurine_PD_A_4.33_180.0876m/z	1391.92	1369.06	1346.59	1090.6	2866.74	1007.75	707.894	1594.13	3080.55	1772.23	1530	2820.92	1221.42	1778.94	738.242	1066.29	1090.79	3024.98	1342.35	1426.06	2024.58	1852.55	3619.07	2212.78	3537.16	1803.54	1240.64
N,N-Dimethylguanosine_PD_A_4.33_312.1295m/z	5367.07	4968.26	5779.7	5386.97	5974.87	5139.66	5303.86	6290.26	7137.7	6850.02	7098.98	5863.91	7869.06	6378.99	4418.39	4257.69	5880.85	5276.7	4403.18	6647.28	8895.47	6769.83	7158.13	10644.3	6288.38	6495.66	4968.36
2-(Aminomethylidene)-2,3-dihydro-1H-inden-1-one_PD_A_4.35_159.0683n	6035.09	8094.64	4848.51	7618.45	8156.31	6050.16	8017.74	8101.71	6564.89	8562.98	5355.59	4626.9	6709.82	6083.03	7311.56	4460.22	5838.57	8511.51	5741.76	8058.04	8054.82	6816.32	5509.68	6989.84	6001.83	9053.66	6045.82
L-Leucine, methyl ester_PD_A_4.38_146.1174m/z	3016.58	6323.54	3795.24	215.701	10248.9	2802.81	3644.72	4963.17	1297.92	1765.25	4334.2	2432.72	1259.51	4915.88	472.729	3283.6	6605.55	1928.88	897.127	2495.49	1028.51	3854.12	2080.38	1526.57	4360.25	3647.09	1995.21
3-Hydroxy-3-(1-oxo-1,2,3,4-tetrahydro-2-naphthalenyl)-1,3-dihydro-2H-indol-2-one_PD_A_4.38_276.1008m/z	173.428	0	0	2941.28	0	0	0	0	0	0	0	0	0	0	0	0	0	0	363.986	0	0	0	0	0	0	0	97.0272
Methanone, (1-butyl-6-hydroxy-1H-indol-3-yl)-1-naphthalenyl-_PD_A_4.38_344.1635m/z	162.937	12070.8	4740.53	0	5284.29	8679.8	6295.75	5041.53	634.949	11339	7266.2	2575.95	6073.41	7571.23	201.301	3764.63	10979.4	4602.96	9942.13	4925.45	2632.78	7810.68	2903.61	3050.27	3627.04	1494.59	10180.9
Neotame_PD_A_4.40_401.2028m/z	2703.14	1714.8	2602.18	893.89	5162.39	2354.91	4743.33	2540.66	2155.54	2177.34	2522.86	2962.39	2415.47	2150.29	1145.39	2579.19	3082.44	4832.43	1062.57	1605.03	1053.54	1610.63	1808.63	2884.73	3690.18	1523.41	2527.08
Leu-Glu-Arg_PD_A_4.43_417.2454m/z	4825.55	4379.75	3571.14	14738.4	4116.45	7696.35	5777.71	1986.97	2113.89	3480.29	3096.21	2509.56	4965.3	1891.32	1240.72	2273.24	3177.15	4708.04	6767.1	2579.51	1817.26	2430.02	3136.1	2347.08	4282.86	2510.93	3116.37
Phe-Pro-Arg_PD_A_4.45_210.1235m/z	426.429	0	509.675	729.761	0	1114.88	349.644	0	287.554	0	46.2972	512.551	710.775	0	313.925	440.89	114.115	156.694	2137.92	354.85	713.228	0	106.255	486.294	615.745	0	3470.52
[2-(4-Aminofurazan-3-yl)-1-ethylimidazo[4,5-c]pyridin-7-yl]methyl-(4-piperidyl)amine_PD_A_4.45_343.1974m/z	1353.14	1605.94	3380.74	1703.77	3445.37	6246.85	1855.14	1563.51	1613.21	3404.68	1360.21	2114.09	2833.62	1435.08	430.924	3195.43	5684.13	5576.67	4639.07	3055.76	2281	1644.7	3323.25	4031.35	3430.37	591.223	6594.88
Taprostene (free acid)_PD_A_4.45_381.2053m/z	1258.02	0	223.938	372.958	0	435.818	411.563	0	812.036	0	0	622.599	0.790106	0	3196.11	2639.59	584.953	2177.46	1158.03	3887.11	192.322	0	503.916	0	442.922	885.624	6825
Thr-Phe_PD_A_4.48_267.1335m/z	1896.18	326.097	4248.56	6386.13	2948.19	377.111	0	353.866	3230.04	4901.79	676.839	4024.55	4872.53	265.18	4432.5	2259.43	2937.02	5996.45	10718.7	2033.57	2729.42	1263.02	2536.03	4425.65	4227.54	198.037	9483.7
4-Chloro-6-(pyridin-4-yl)pyrimidine_PD_A_4.51_192.0320m/z	6738.65	6774.95	2701.1	3655.6	7922.14	7695.03	6616.1	6500.93	4091.6	6937.44	4094.86	3984.52	6934.15	2699.99	2020.01	2297.57	3377.59	9085.79	5139.04	3468.08	4479.29	2828.71	3995.35	4871.27	2426.8	3326.52	4986.17
Leu-Tyr_PD_A_4.51_295.1648m/z	8139.48	2019	3607.04	5385.09	3504.25	5042.61	514.395	1549.77	4325.51	3441.15	1800.04	5532.74	6537	773.489	6183.51	4252.95	5844.9	12551.2	12359.3	5521.07	2801.31	1256.78	4961.42	7695.44	7893.94	3156.92	24519.7
2-[4-[4-(4-Amidinophenyl)piperazino]piperidino]acetic acid_PD_A_4.51_346.2224m/z	120583	128511	78328.2	92023.1	137018	104607	223527	82387.9	121393	139906	67313.9	113978	175475	104140	166395	125330	147169	105321	118954	96892.2	128383	79799.2	138348	90921.4	102945	125852	144189
7-Hydroxy-3-[4-hydroxy-3-(3-methylbut-2-enyl)phenyl]-8-(3-methylbut-2-enyl)chromen-4-one_PD_A_4.51_391.1899m/z	491.965	0	0	426.124	0	819.669	329.976	0	0	359.713	426.161	0	333.127	333.242	197.349	953.36	654.501	733.822	3205.75	337.677	0	411.869	0	0	243.945	326.967	1583.92
Methopterine_PD_A_4.51_456.1631m/z	337.038	3745.78	1829.84	304.348	3642.95	1821.71	4042.37	0	0	322.784	1309.28	0	661.659	1455.67	0	974.361	2822.31	1772	0	0	0	157.25	0	636.538	1214.77	359.036	488.65
DL-Leu-DL-Val_PD_A_4.53_231.1700m/z	9060.99	751.902	17560.8	19501	9311.67	4225.44	402.337	703.17	19018.8	12275.6	1802.99	26992.6	14509.7	1697.08	23660.7	9457.08	13106.9	28811	43597.2	8608.82	11853.2	3530.54	17222.6	29050.4	39803.6	836.966	49500.1
Thr-Val-Leu_PD_A_4.53_332.2175m/z	414.108	0	249.82	1156.9	291.88	1507.88	381.031	110.733	368.848	816.066	398.86	240.633	461.735	797.451	286.988	988.247	1849.26	1421.09	1851.74	1216.05	848.894	1441.37	598.187	1462.09	1322.49	388.746	1707.21
21-Deacetoxydeflazacort_PD_A_4.53_366.2057m/z	19.9171	0	2.14461	3908.97	1.43826	0.762077	795.99	10.1067	0	16.8634	9.07897	0	7.6296	7.52209	2313.92	0	3.09656	9.42509	14.3268	0	0	11.0253	0	6.84917	28.09	148.183	16.515
N-(4-Chlorophenyl)-5-nitro-2-furamide_PD_A_4.56_267.0172m/z	2966.18	2711.76	2599.5	2279.21	2601.24	2815.3	3786.55	5030.04	3858.66	5223.98	3242.36	3220.27	3954.75	3491.1	3241.23	3432.82	1905.11	2322.08	1613.17	4334.8	5445.27	5297.89	3894.59	4419.35	2732.48	5297.31	2155.71
Glu-Phe_PD_A_4.59_295.1285m/z	1457.9	0	578.321	1883.02	467.338	965.816	558.292	0	510.172	647.596	0	470.141	696.787	178.346	435.334	1141.97	176.976	950.286	1432.81	759.397	300.872	201.348	876.973	1126.51	1012.28	0	1644.05
2-[4-(Dibutylamino)-2-hydroxybenzoyl]benzoic acid_PD_A_4.64_392.1845m/z	0	0	142.707	1218.16	651.047	157.594	0	0	0	9759.05	0	0	0	204.952	0	342.967	3049.9	0	0	0	1607.3	132.128	215.24	650.873	1963.52	151.871	0
Triethylene glycol monomethyl ether_PD_A_4.66_164.1047n	2850.53	23563.4	19608.6	2802.79	17309.2	16889.1	4752.58	22747.4	34324.1	19385.9	31873.5	40625.5	14362.3	24066.6	29907.4	35489.6	33769.4	37036.7	29544.6	27158	17943	35336.4	36358	30498	39389.4	26734.1	29182.5
Temozolomide_PD_A_4.66_195.0625m/z	1000.06	1421.18	1250.49	734.156	729.328	765.571	1104.12	1034.18	882.458	722.183	2543.57	909.939	768.048	529.9	789.294	795.902	942.951	638.679	2416.75	948.326	961.147	2792.32	344.758	941.309	490.14	996.785	564.571
4-Methoxy-N-(3-pyridinylmethyl)benzenesulfonamide_PD_A_4.66_279.0794m/z	4270.64	362.426	2639.14	10474.8	1027.65	14688.6	2963.14	488.786	0	2135.71	580.748	144.767	2837.9	1225.8	0	382.182	5834.36	3192.81	27221	1194.87	761.217	769.814	0	837.379	386.889	696.143	11277.5
(3'S,4S,6R,7R)-7-Hydroxy-3',6,7,14-tetramethyl-8H,17H-spiro[2,9-dioxa-14-azabicyclo[9.5.1]heptadec-11-ene-4,2'-oxirane]-3,8,17-trione_PD_A_4.66_420.1436m/z	1301.78	2415.36	1782.63	644.526	2501.95	866.795	2772.92	2893.13	1290.1	1135.45	1413.4	2653.05	1489.95	1685.58	1957.32	3401.63	3121.45	2027.47	1126.89	2823.3	1600.56	2341.24	2958.47	765.781	2421.45	2129.23	2637.17
Val-Tyr-Lys_PD_A_4.69_409.2444m/z	158.434	10289.3	5630.18	118.32	3602.27	5147.51	1233.54	2597.03	1171.28	7811.2	6480.09	3001.63	3044.14	2804.46	735.738	2298.13	3623.57	1674.97	5605.76	2528.59	3406.03	5560.46	3222.9	3659.55	3366.73	2038.62	3962.82
2-Isopropylmalic acid_PD_A_4.71_176.0683n	16672.3	21625.2	12817.6	11778.6	16009.7	17772.9	32732	16967.9	16330.8	22364	10365.9	20059.4	26312.9	16955.1	24718	15841.1	19798.3	21868.1	18523.2	18335.2	25945.4	17026.6	27161	18164.7	20040.1	23586	24277.1
2-[4-[4-(4-Amidinophenyl)piperazino]piperidino]acetic acid_PD_A_4.71_346.2222m/z	48859.1	59226.1	53604.2	49738.1	49602.8	77958.4	120936	45320.9	55972.9	89402	30205.6	57576.8	83691.5	62505.5	85112	62225.4	65566	58378.7	71856.1	60024.3	83519.4	47290.4	81252.3	60285.6	67531.4	78403.3	78003.8
PyroGlu-Val-Lys_PD_A_4.71_357.2130m/z	465.745	351.794	2954.75	591.371	396.755	5267.55	1734.56	476.902	679.858	3038.54	565.63	976.374	2476.27	534.545	307.704	2141.02	2769.6	2869.45	7134.58	2557.21	1661.19	855.047	1863.18	2442.18	2800.3	439.9	6173.83
Prostaglandin F2.alpha. ethanolamide_PD_A_4.71_380.2791m/z	1283.08	1448.82	668.592	1114.82	889.111	363.94	2549.88	900.989	966.848	1140.19	579.691	894.737	2303.5	1092.46	1532.49	752.447	1640.16	254.562	1074.11	566.699	922.118	442.364	214.118	214.797	433.148	1663.47	986.636
D-(+)-Amphetamine_PD_A_4.74_136.1119m/z	412.971	1261.51	1005.53	492.497	1148.89	1101.83	312.993	845.488	893.801	647.879	2587.44	1395.87	1142.25	1026.36	2417.21	3095.23	1151.63	1129.74	1553.52	1272.48	1306.25	2322.49	2109.79	1424.72	1905.49	1709.63	2402.35
2-{4-[3-(Trifluoromethyl)phenyl]piperazino}-1-ethanamine_PD_A_4.74_274.1527m/z	99.9087	383.238	215.155	2113.26	0	250.528	764.609	207.173	0	209.251	621.582	0	677.11	0	122.445	0	0	0	569.311	0	0	629.36	10.9343	0	83.101	965.506	335.335
Leu-Tyr_PD_A_4.77_295.1648m/z	1695.76	0	2487.01	5031.15	425.158	633.448	0	0	2181.44	1964.91	0	2500.06	2288.59	143.379	3268.63	1318.34	1432.37	3054.15	6243.08	940.798	2436.03	367.271	1375.61	4151.96	3559.98	0	7391.79
4-[(4-Methyl-1-piperazinyl)methyl]phenylamine_PD_A_4.82_206.1643m/z	267.486	357.606	89.8726	176.724	241.453	240.689	293.412	135.966	105.426	265.616	67.1681	75.2827	461.257	279.615	216.064	222.821	858.637	349.774	186.782	106.214	67.3085	0	344.491	80.1055	152.061	0	211.625
2,3,4,5-Tetrahydro-1H-pyrido[4,3-b]indole_PD_A_4.84_173.1068m/z	0	102.447	0	0	0	0	48.2446	0	0	0	0	108.684	0	0	2003.41	0	0	0	0	0	0	0	0	0	445.714	0	0
4-{[(Cyclohexylamino)carbonyl]amino}butanoic acid_PD_A_4.84_229.1542m/z	19977.9	70.3958	996.598	930.67	0	8645.78	25678.4	64.5686	1668.39	413.977	175.626	1330.39	10490.6	0	1819.1	344.661	88.1722	477.074	4983.46	344.456	2030.25	0	192.831	405.202	1540.35	0	2798.1
Val-Leu_PD_A_4.84_231.1701m/z	15965.4	888.193	21158.7	37147.5	20936.9	8554.74	809.4	1279.1	22094.3	24751.2	1984.18	29502.8	41598	2402.6	31227.1	13733.8	14210.5	57313.2	61172.7	7598.95	14448	3989.59	18964.2	40334.9	49990.8	1412.36	66164.1
Bufalin_PD_A_4.87_369.2424m/z	0	0	397.899	0	0	4490.16	0	0	0	0	0	0	925.37	0	0	394.433	0	885.608	2254.06	404.83	268.068	0	0	189.982	1251.8	0	7468.58
5Z,8Z,11Z,14Z-Eicosatetraenoic acid, 3-theinylmethyl ester_PD_A_4.87_401.2505m/z	1630.66	2927.43	4987.05	7850.48	2139.37	9032.91	4613.88	1640.33	661.114	5457.66	4795.45	916.604	8053.37	2127.94	2253.46	1803.67	6094.58	3082.55	11249.3	3850.67	2713.6	4264.08	1046.93	2229.77	2524.28	2667.26	8422.19
10-Formyl-7,8-dihydrofolic acid_PD_A_4.87_472.1578m/z	0	1416.19	1964.38	1803.88	263.423	1534.6	1319.15	456.772	471.436	1558.99	928.191	380.887	920.074	519.347	342.2	751.997	1009.21	909.432	4001	233.389	1155.09	729.37	292.814	1041.6	690.035	1233.67	2209.64
Leu-Met_PD_A_4.90_263.1419m/z	210.163	0	2793.81	1702.69	124.532	127.945	0	0	1592.88	1552.56	0	1980.63	1286.49	0	1423.95	770.524	1084.12	2218.91	4810.6	582.519	1431.25	144.96	1032.74	2690.17	2832.97	0	4205.5
17-(Furan-3-yl)-1-hydroxy-4,4,8-trimethyl-16-oxo-14,15-epoxyandrostane-3,7-diyl diacetate_PD_A_4.90_551.2595m/z	0	300.791	838.757	0	0	2526.38	0	405.331	0	0	326.959	0	0	0	266.943	649.567	909.882	891.807	2969.9	1301.12	436.646	542.672	329.327	693.577	692.131	339.401	4297.63
Temozolomide_PD_A_4.92_195.0625m/z	1303.79	1133.55	1045.29	1109.79	973.456	998.454	1343.1	1345.69	994.618	1337.57	1436.79	1424.71	894.232	979.263	1449.39	887.194	1121.2	1173.98	4036.51	2425.36	1492.23	1719.94	1175.1	1088.91	956.932	1242.06	926.473
4-[(1R)-1-Aminoethyl]-N-4-pyridinyl-trans-cyclohexanecarboxamide_PD_A_4.92_248.1761m/z	974.151	1996.16	1116.93	1401.02	3182.78	1441.14	234.066	2713.76	854.486	614.122	1361.72	821.633	861.057	1669.28	1127.07	1359.91	705.502	3094.4	1134.29	760.731	677.346	1529.41	1491.51	1554.68	1553.24	1370.88	887.73
9H-Fluoren-2-amine, N-[1,1'-biphenyl]-4-yl-9,9-dimethyl-_PD_A_4.92_362.1918m/z	468.74	847.257	282.434	353.435	237.402	1444.79	281.893	564.82	0	281.37	685.375	0	365.025	633.572	239.91	443.2	895.095	566.985	797.421	212.463	204.03	569.87	0	152.161	482.182	513.078	1220.24
Tyr-Leu_PD_A_4.97_295.1648m/z	615.839	0	708.497	1450.62	378.944	834.268	308.39	159.569	247.071	1137.21	260.205	135.7	1431.18	225.033	534.489	622.763	987.429	902.182	1199.5	653.828	240.204	733.094	313.297	724.443	661.309	97.1712	949.493
Phe-Ala_PD_A_4.99_237.1228m/z	1957.56	0	383.174	577.075	402.931	1734.74	1892.82	173.256	428.136	796.452	48.0466	743.456	1410.3	265.03	765.748	528.241	856.66	1368.02	1170.49	585.374	254.646	127.076	538.794	840.52	974.989	0	2479.7
1-Methyl-N-(2-pyridinylmethyl)-1H-indole-3-carboxamide_PD_A_4.99_266.1284m/z	362.581	233.7	262.751	680.972	84.8816	118.586	551.518	1219.88	317.143	587.466	366.314	279.852	430.602	728.486	731.237	870.062	294.877	92.4218	68.8816	789.482	1256.41	758.38	285.732	701.364	109.971	511.163	256.963
Defluoroatorvastatin_PD_A_4.99_541.2677m/z	322.534	0	0	1350.57	0	0	3475.98	299.788	0	0	0	0	219.305	0	4029.13	0	250.42	0	1496.38	588.988	0	232.422	0	0	0	341.37	2595.37
Caprolactam_PD_A_5.02_113.0841n	50666.5	40270.8	33833.8	69910.8	32380.8	49697.5	55776.4	35241.1	59562.7	40724.1	35033.9	74200.7	45181.5	30246.1	58494.2	42621.7	33445	55913	49776.8	39405.5	40722.3	38215.6	63236.4	44242.2	109403	43266	59416.7
Tetraethylammonium cation_PD_A_5.02_130.1590m/z	32024.6	49755.7	31845.7	5902.56	37083.8	32884.6	27687.1	28934.9	41366.4	63413.6	12941.6	20380.1	18568.2	34283.7	17306.6	26341.1	47549.9	29854.4	8366.8	56599.4	29051.3	19539.6	13035.5	32253	18496.2	22880.7	43904.1
[5-(1H-Pyrrolo[2,3-b]pyridin-3-ylmethyl)-2-pyridyl]-[4-(trifluoromethyl)benzyl]amine_PD_A_5.02_382.1421n	3816.44	1668.61	648.249	25829.6	3705.74	30931.6	5703.67	721.162	193.215	916.011	664.385	0	8091.25	629.467	0	1370.8	1537.19	46321.5	33246.6	522.096	173.741	150.396	184.409	3750.33	244.475	0	4348.97
2-(Cyclohexylcarbonyl)-N-ethylhydrazinecarbothioamide_PD_A_5.02_459.2565m/z	0	0	1611.82	3755.69	529.437	4781.03	1305.29	456.666	0	1900.16	1044.7	202.286	2652.98	487.346	266.262	553.643	4228.14	698.983	3822.86	732.028	678.934	1435.84	0	774.49	1026.24	788.126	3281.57
5-Methyl-3,4-dihydro-1(2H)-isoquinolinone_PD_A_5.05_144.0806m/z	479.437	979.769	536.562	450.923	270.22	333.943	370.078	999.305	939.563	723.972	378.499	900.784	411.343	700.242	1330.49	634.804	105.103	279.506	281.75	645.86	731.892	608.092	1077.57	759.702	650.555	868.637	385.959
Pentaethylene glycol_PD_A_5.10_238.1412n	7086.34	12555.1	11514.9	8950.04	9646.96	7005.14	74658.7	13710	24113.5	18085.8	6525.3	15314.5	15426.8	9863.47	34512.3	11526.7	12794.4	13839.5	29278.8	11727.6	7235.22	17967.6	6978.59	6323.03	7462.55	14697.7	15415.3
2-Amino-3-[5-tert-butyl-3-(phosphonomethoxy)isoxazol-4-yl]propionic acid_PD_A_5.10_323.1010m/z	349.315	883.431	407.306	537.609	807.933	327.2	4020.3	991.544	1473.11	793.795	280.007	1005.88	1057.93	689.274	2808.78	800.84	688.852	737.523	1593.21	860.333	558.126	1582.83	287.053	383.451	293.331	1237.58	852.232
Ile-Val_PD_A_5.12_231.1697m/z	1037.75	1321.43	854.493	1030.17	2052.29	754.584	637.914	531.55	778.33	910.562	836.695	730.588	1090.6	891.48	771.392	1209.22	793.127	1740.58	783.985	470.413	571.503	1080.1	1148.5	999.942	741.748	989.995	772.289
1,3-Benzenediol, 5-methyl-4-[(1R,6R)-3-methyl-6-(1-methylethenyl)-2-cyclohexen-1-yl]-_PD_A_5.12_259.1703m/z	626.115	0	90.173	493.968	0	1815.13	4704.66	0	0	392.898	0	0	874.284	0	297.817	947.4	686.823	1285.11	1545.48	533.678	0	0	0	961.492	440.005	9.20432	1465.85
Mesopram_PD_A_5.12_266.1382m/z	2120.1	2417.4	1529.09	1754.27	2982.69	1893.17	1232.55	2349.07	2149.9	1213.09	1634.69	2086.41	1375.13	1567.54	1898.18	1614.53	1121.78	3478.37	1817.67	1827.35	1023.82	1445.99	2351.34	1754.91	2254.78	1539.86	1646.06
Met-Tyr-Lys_PD_A_5.12_441.2168m/z	43.3745	2200.61	1342.3	0	1286.45	2663.72	970.107	378.928	0	5317.66	1013.26	0	2349.27	1041.22	0	420.446	3908.43	1008.09	2908.98	222.964	266.921	1907.95	0	861.475	546.766	200.922	6188.07
Met-Ile_PD_A_5.15_263.1420m/z	214.909	0	1382.55	1726.44	128.636	0	0	0	1119.71	484.378	0	1980.41	1113.18	0	1579.91	222.912	295.081	2139.89	4852.49	84.6874	630.424	0.156333	758.754	1621.06	3981.77	0	4062.13
Sinapine cation_PD_A_5.15_310.1644m/z	1494.56	871.162	1977.99	506.751	645.868	1009.11	831.006	1245.2	3462.18	1215.32	638.847	2496.11	582.557	807.77	845.818	1250.67	316.058	617.961	2198.3	1224.89	734.655	1297.41	3477.38	566.038	2398.25	958.58	587.927
Betaine aldehyde cation_PD_A_5.20_102.0913m/z	11024.6	11415.9	11731.6	9507.22	12417.3	12627.1	16387	10487.9	12011.6	12487.2	9031.9	13126.1	12913.4	9475.61	12619	11797.7	11599.6	13112.3	10306.9	10422.3	12929.6	10037.7	14482.9	11349.2	12441.7	9804.61	13039.7
Carbamic acid, (6-phenylhexyl)-, 3'-(aminocarbonyl)[1,1'-biphenyl]-3-yl ester_PD_A_5.20_417.2164m/z	869.249	752.111	1053.81	235.802	1788.42	2865.27	1017.56	1138.01	842.849	1764.99	1135.2	1195.8	1392.15	760.747	0	1534.7	3005.61	1636.96	2068.17	834.277	472.176	1080.15	1519.24	1924.55	2525.56	901.829	3777.57
Phe-His_PD_A_5.25_303.1457m/z	3299.31	3327.22	3256.23	2799.54	2521.46	4467.69	9502.53	1870.39	3389.43	4378.73	2412.66	4864.26	6968.41	4797.59	7911.52	2635.09	4665.48	5342.75	6000.4	3761.46	6046.28	2996.55	6194.66	3785.31	3622.14	3301.54	5902
Metolachlor OA_PD_A_5.28_280.1539m/z	1773.13	2631.59	15313.8	4955.47	5492.52	4445.29	1468.89	6414.66	4057.75	2562.58	8198	3384.62	1662.7	11485	2150.04	730.801	1100.47	5084.34	14447.7	6842.1	4435.25	11554.2	4750	12518.9	3503.8	2480.62	1787.97
1-(2-Chlorobenzyl)-5-methyl-1H-pyrazol-3-ylamine_PD_A_5.30_222.0791m/z	1911.89	1499.6	1407.73	1724.71	1884.16	2094.24	1274.31	1253.96	757.485	3081.24	1047.64	545.805	2772.6	927.199	903.114	1694.11	1113.2	1753.82	931.007	1149.12	1248.15	837.878	1005.16	1314.36	806.171	1812.51	811.839
4-(4-Hydroxy-6-methyl-3-methylidene-2-oxo-2,3,3a,4,7,7a-hexahydro-1-benzofuran-5-yl)pentyl .beta.-D-glucopyranoside_PD_A_5.30_446.2386m/z	7241.99	9499.53	12251.4	7645.23	10107.9	11539.3	14802.4	3592.47	6008.04	10328.6	6112.49	8717.24	14657.9	4886.68	9570.24	9553.76	9619.74	7016.24	12231.8	5395.01	8811.07	7882.03	9136.26	5851.08	5339.39	5527.6	10251.4
N-(1-Phenethylpiperidin-4-yl)-1-naphthamide_PD_A_5.33_359.2104m/z	0	27359	6244.4	606.162	17297.7	3332.4	674.47	5038.26	0	16646.1	19638.5	161.929	4523.25	10481.2	0	2181.61	5542.07	1431.35	3673.86	351.985	807.455	11003.5	410.291	1063.4	1056.14	734.89	1203.13
3,3-Bis(bromomethyl)-1-(4-methylbenzenesulfonyl)azetidine_PD_A_5.33_417.9065m/z	0	2458.38	565.533	5571.05	862.852	3974.98	4674.86	0	198.279	2341.55	356.506	163.822	3385.23	0	990.689	0	323.356	454.781	2773.59	0	1232.33	572.791	0	240.956	1093.62	950.309	1903.72
Tyr-Leu_PD_A_5.36_295.1649m/z	948.973	87.9529	1777.41	2749.45	1913.26	300.938	119.564	300.093	637.816	2059.24	609.111	1306.03	1839.92	484.445	1015.52	1407.73	2146.28	2204.54	2325.25	1297.41	1062.5	1742.83	1295.4	1888.12	1815.65	169.3	1899.99
Benzoic acid, 4-(7,8,9,10-tetrahydro-5,7,7,10,10-pentamethyl-5H-benzo[e]naphtho[2,3-b][1,4]diazepin-13-yl)-_PD_A_5.38_461.2184m/z	0	0	0	0	94.0529	703.43	644.203	0	0	0	0	174.317	0	0	1020.24	0	688.179	151.832	2804.53	541.198	532.377	0	0	216.948	552.333	0	3630.81
Trp-Arg-Arg_PD_A_5.38_517.2986m/z	1443.13	0	324.823	3290.34	0	994.736	4605.02	232.931	0	915.939	1986.18	0	1173.77	2975.37	376.618	868.951	2065.27	1404.47	4687.61	1799.26	255.538	2831.3	0	1968.74	283.234	291.398	3270.98
Diflorasone diacetate_PD_A_5.41_517.2027m/z	0	0	15185.6	0	270.41	17984.8	681.069	389.826	1816.8	8715.48	0	3571.23	2501.47	301.185	0	7710.85	4459.3	8708.74	13382.1	6966.92	8584.22	642.142	7958.16	15608.6	7732.38	310.755	6279.15
Phthalic acid_PD_A_5.43_166.0262n	1257.66	860.372	496.01	1066.78	772.604	968.138	1726.4	563.842	471.258	895.685	609.513	1322.55	1120.73	640.82	464.738	852.188	896.026	762.484	1264.42	830.798	865.526	495.363	728.489	438.48	827.836	1120.48	1073.08
Phe-Tyr_PD_A_5.43_329.1492m/z	1343.83	0	3174.06	2680.25	781.646	466.871	0	146.452	2789.83	1864.04	0	3488.71	3081.02	0	2411.65	1988.91	1639	4007.9	5365.79	1845.84	1804.74	375.73	2145.58	3672.66	5909.81	0	4947.12
2-Chloro-3-(piperidin-1-yl)quinoxaline_PD_A_5.46_248.0946m/z	852.03	160.187	497.815	589.382	347.978	455.727	5284.28	482.822	425.972	1884.78	437.578	106.773	1007.79	621.629	0	493.419	663.037	109.653	2686.29	1259.71	440.308	407.873	152.063	519.265	200.791	347.455	864.363
Cys-Ile-Arg_PD_A_5.46_391.2136m/z	1901.07	0	5625.55	7760.71	0	4099	1477.72	0	2052.88	0	0	3022.82	2154.9	0	1815.03	2653.78	0	797.371	5040.26	4364.76	8985.6	0	2680.54	3484.9	4568.65	0	1694.55
Temozolomide_PD_A_5.51_195.0625m/z	914.274	869.882	621.594	601.396	491.496	659.905	924.986	747.802	856.379	660.435	767.31	724.893	715.147	681.384	616.534	651.48	645.932	894.561	904.977	595.58	683.14	1080.96	860.024	463.807	460.242	520.307	464.191
N-Cyclohexyl-N'-(tetrahydro-2-furanylmethyl)urea_PD_A_5.51_226.1679n	271.235	19274.3	11469.8	943.418	1216.35	9111.23	212.412	4292.71	154491	2528.53	19182.9	322853	3231.19	10806.2	10538.8	13361.7	4775.61	5973.62	16688.7	489.109	9287.7	24473.7	212995	11976.1	649817	6837.01	4017.9
Nexturastat A_PD_A_5.51_342.1819m/z	0	172.808	1023.39	9.51677	0	98.3513	0	2137.08	3470.02	992.185	469.754	1562.42	0	1940.51	598.435	1003.32	154.025	181.594	1038.56	2048.13	2055.78	1764.32	1944.56	1842.03	1041.25	278.885	5031.96
2-Acetamido-3-(4-hydroxy-3-methoxyphenyl)propanoic acid_PD_A_5.54_253.0946n	6086.12	3454.02	2887.58	5914.02	6018.02	5076.35	4664.76	5051.01	2250.74	5730.98	1941.44	2569.02	7345.33	3006.81	2238.46	2935.39	2792.53	5054.86	1502.06	3501.13	4104.03	1898.36	3237.92	3810.73	2879.83	4017.22	2485.21
L-Prolyl-L-leucylglycylamide_PD_A_5.54_285.1914m/z	945.102	0	0	3401.87	0	0	835.5	0	0	0	0	0	0	0	590.526	0	0	0	0	0	0	0	0	0	0	0	0
2-[4-[4-(4-Amidinophenyl)piperazino]piperidino]acetic acid_PD_A_5.54_346.2221m/z	1286.44	809.286	894.638	1198.39	1474.9	1299.21	929.237	1783.11	951.063	1253.28	402.495	1539.34	1099.61	686.931	1099.94	631.609	1139.16	1333.21	1119.96	1256.53	607.918	603.213	1728.44	961.508	1845.82	1123.74	892.793
Isodihydropiperlonguminine_PD_A_5.54_551.3095m/z	2004.63	1011	0	6866.01	0	229.206	6259.91	579.515	290.541	602.839	2352.11	343.878	3917.46	426.305	1113.07	315.815	708.564	567.549	1847.53	636.951	441.409	1414.68	0	0	0	343.808	4402.88
Propacetamol_PD_A_5.56_265.1542m/z	2079.39	118.92	12330.1	7812.54	4256.83	2107.1	0	120.463	4470.43	11173.2	751.703	7047.54	6497.64	511.809	3703.37	3558.39	5520.41	9686.5	13149.2	1922.14	5960.44	1569.28	5051.98	11869.4	9983.93	64.9461	10167.3
Sinapine cation_PD_A_5.56_310.1644m/z	900.401	832.544	1380.47	411.685	723.377	116.298	0	1504.81	3085.58	538.519	372.479	1710.63	365.551	683.169	365.01	555.629	185.018	666.862	1051.34	948.603	720.758	1038.54	2660.83	298.798	1910.02	1065.53	274.847
Gln-Ala-Lys_PD_A_5.59_346.2102m/z	0	0	3131.34	0	0	156.915	0	0	4135.65	548.587	0	4636.99	221.146	0	347.149	5414.56	1020.57	2466.28	443.879	3071.03	1990.8	0	4043.14	1921.42	4251.62	321.99	3105.57
Benzenamine, 2-[4-[(2,5-difluorophenyl)methoxy]phenoxy]-5-ethoxy-_PD_A_5.59_372.1419m/z	0	508.896	1609.81	0	1880.42	2781.17	0	367.354	367.013	952.023	191.323	926.39	360.863	1274.87	0	1289.58	1588.46	3211.51	770.834	986.415	0	142.85	1472.74	2072.66	1501.21	0	977.872
5-Heptenoic acid, 7-[(1R,2R,3S,5S)-2-[(1E,3R)-3-(2,3-dihydro-1H-inden-2-yl)-3-hydroxy-1-propen-1-yl]-3-fluoro-5-hydroxycyclopentyl]-, methyl ester, (5Z)-_PD_A_5.62_381.2236m/z	2260.49	1174.25	486.976	717.557	0	3480.79	6040.51	391.943	1147.31	830.406	425.593	554.345	1122.12	1292.76	2843.53	2098.29	1804.44	1250.65	6156.33	1439.1	1178.37	2057.2	1016.72	2370.3	520.94	647.581	4480.81
5-Aminolevulinic acid hexyl ester_PD_A_5.64_216.1593m/z	0	0	0	0	102.575	0	0	68.6792	149.684	63.7566	0	72.1413	76.8066	61.3619	130.695	0	0	183.963	2226.17	617.638	58.4919	65.658	76.0124	102.883	64.2726	0	0
3-[5-(4-Chlorophenyl)-2-furyl]propanoic acid_PD_A_5.64_251.0480m/z	732.69	5658.63	1630.17	308.877	3380.8	218.136	224.511	1500.1	4747.85	2293.83	1105.57	3061.67	446.292	239.485	2636.65	4089.19	124.357	384.972	863.904	2010.03	1444.38	596.758	5644.63	535.708	1649.97	5505.25	377.894
N-3-Hydroxydecanoyl-L-homoserine lactone_PD_A_5.64_271.1783n	123881	130181	78219.9	48102.6	120610	118083	230133	79471.8	97179.4	129547	62287.3	112643	163937	109793	143638	106781	142884	113344	113201	115685	142847	94295.6	132305	103233	109183	126837	144462
Met-Met_PD_A_5.64_281.0988m/z	1385.33	1693.82	1475.62	1036.97	1390.57	1608.68	1384.75	1539.56	1218.94	1122.5	1804.05	1468.43	1263	1527.54	647.785	1865.87	1653.76	1305.9	1064.63	1077.53	1266.81	1503.22	1316.55	1695.99	1325.35	1141.9	1123.04
Loganin_PD_A_5.64_413.1414m/z	11334.2	9058.63	11972.1	8694.87	11494.5	12597.6	10864.7	9283.72	8779.86	7205.52	11063.1	9560.36	8343.56	11410.7	7118.79	10768.6	11094.7	10049.8	7358.48	9275.42	8424.23	10241.8	9947.03	13846.8	10147.9	8920.08	8510.46
Leu-Tyr-Lys_PD_A_5.67_423.2602m/z	3381.27	18928.4	22122.4	2409.98	16137	21933.4	2357.78	13155.8	7703.52	18495.4	11367.8	13375.6	6078.72	17255.6	3009.76	16382.6	13270.2	13729.9	13913.1	15354.4	15838.2	14654.4	15019.9	17296.1	15053.7	7298.73	8783.46
4,4-Dimethyl-1-(4-(4-(pyrimidin-2-yl)piperazin-1-yl)butyl)piperidine-2,6-dione_PD_A_5.70_360.2378m/z	42918.5	44578.9	44605.4	35980.6	56647.7	63602.7	109125	32558.6	53310	59318	23809.2	61699.8	85713.1	45575.2	81397.9	56668.7	65833.8	64564.8	61347.4	51373.9	69487.8	32620.2	71748.5	49711	64918.5	48547.9	75519
MeOSuc-Ala-Ala-Pro-Val-AMC_PD_A_5.70_628.3004m/z	0	0	2812.11	6939.97	0	1686.73	503.773	0	0	1464.01	387.678	0	250.995	0	0	1211.24	0	0	390.245	0	0	686.69	0	0	407.822	447.486	0
N,N'-Hexane-1,6-diylbis(N'-cyanoguanidine)_PD_A_5.80_251.1727m/z	0	0	340.659	0	0	1550.53	224.54	0	119.662	412.974	0	0	238.033	67.8151	0	126.325	171.099	225.39	903.521	146.083	81.5828	74.1517	0	247.742	377.758	215.717	420.183
4-(4-Hydroxy-6-methyl-3-methylidene-2-oxo-2,3,3a,4,7,7a-hexahydro-1-benzofuran-5-yl)pentyl .beta.-D-glucopyranoside_PD_A_5.80_446.2384m/z	2860.09	3216.25	2304.24	3412.36	3008.15	3969.36	7555.06	1758.59	3368.75	4093.75	2126.26	3413.91	4340.43	2268.89	4954.43	3263.81	2659.82	2829.41	3349.21	2308.54	3553.56	2436.19	3071.39	2550.75	3434.99	4646.72	4751.12
2-Amino-2-methyl-1,3-propanediol_PD_A_5.83_106.0862m/z	5895.79	8887.71	6230.73	6047.71	8035.36	7209.12	15277.3	6334.97	6833.94	7987.7	4381.17	6743.29	10995	6669.36	10194.7	7454.7	8463.11	7220.36	7706.54	6272.61	8307.12	6042.74	9255.42	6236.12	8263.07	9626.52	10072.9
Methyl 2-aminobenzoate_PD_A_5.83_152.0703m/z	55.2172	700.196	72.876	89.5069	253.54	35.9635	41.5527	363.854	411.802	86.6079	244.566	232.064	121.311	356.996	73.5233	512.52	193.14	259.332	58.6866	289.559	242.415	459.584	225.109	336.114	182.75	240.568	78.8325
[5-(7-Mesyl-2-morpholino-5,6-dihydropyrrolo[2,3-d]pyrimidin-4-yl)pyrimidin-2-yl]amine_PD_A_5.83_378.1326m/z	2180.79	0	6972.89	5812.76	180.719	2969.58	1106.17	350.284	3004.85	0	551.876	5839.19	4739.63	0	1604.34	3337.86	572.774	1486.11	4293.98	1764.68	3361.76	0	2124.83	480.781	1981.32	0	2661.93
Beclomethasone 21-propionate_PD_A_5.88_465.2016m/z	0	687.732	2142.01	0	763.826	1050.8	0	0	0	430.111	401.147	514.98	446.384	301.412	0	785.617	437.786	1024.31	1629.9	495.349	367.914	492.032	673.235	186.626	1086.18	0	227.004
Tyr-Phe_PD_A_5.93_329.1492m/z	1038.97	0	3600.42	2499.28	814.533	576.699	0	0	2066.95	2625.04	0	3445.61	4227.95	0	4313.57	1968.47	1598.35	4319.71	7646.37	1123.56	1849.36	540.673	1417.11	5131.37	5050.76	210.967	8917.85
Glu-Trp_PD_A_5.93_334.1394m/z	4409.08	3071.33	2740.48	6331.05	3145.03	3725.72	4515.38	4515.24	3416.26	5217.19	3430.74	3425.62	4645.12	3795.05	4954.92	1752.82	2795.78	3916.12	1725.77	4842.79	4503.61	5574.26	3466.86	5100.49	3034.99	5596.07	3530.03
Tri(ethylene glycol) monoethyl ether_PD_A_5.95_178.1202n	1365.32	14751.2	22601	2609.17	13518.6	17521	2691.8	21204.3	32395.4	11124.8	25572.6	36437.6	10538.2	24121.4	30099.8	24374.3	29041.1	34981	26063	25475.7	12905.3	27120	26014.2	28067.7	26191.8	17198.9	25296.3
Quinolin-6-yl-acetic acid, methyl ester_PD_A_5.95_201.0787n	3149.69	2915.16	2825.82	2467.78	3519.69	3395.01	2912.46	2104	2108.92	3267.71	2340.49	2417.79	3082.2	2347.59	1847.34	2197.64	3538.61	4058.81	2351.86	1643.32	956.483	1817.94	2207.31	2268.89	3018.09	1429.16	4160.37
(5-Bromo-3-pyridyl)(4-pyrrolidinopiperidino)methanone_PD_A_5.95_337.0794n	5625.58	24811.4	7529.12	6689.54	8013.7	1999.91	1968.67	12684.9	21932.7	21829	8010.44	16231.7	12608.9	8868.14	14968.3	17054.9	6295.76	8850.23	4348.8	11147.5	10950.9	13056.4	19408.8	9320.76	13260.7	20238	9776.6
Castanospermine_PD_A_5.98_189.0997n	9241.71	10295.2	5561.58	8089.1	8675.39	7578.22	11077.6	8551.96	5415.97	11828.1	5899.26	4845.92	11185.4	5496.42	5665.65	9020.27	5131.47	9574.7	3318.83	6385.52	6343.57	5575.75	6122.03	8576.5	4981.87	8487.66	5717.63
(3-Aminopropyl)(diethoxymethyl)phosphinic acid_PD_A_5.98_451.2351m/z	0	0	1207.43	0	0	1900.01	0	0	225.873	392.024	374.324	332.279	0	234.438	0	447.438	519.083	1310.68	734.6	1328.18	428.658	385.513	1242.62	2002.59	2097.95	0	637.715
4-(2-Oxo-1,2,3,4-tetrahydroquinolin-6-yl)oxycilostazol_PD_A_6.01_531.2730m/z	226.522	2245.49	4331.08	1226.55	337.225	2334.42	2295.86	455.406	0	1733.35	2501.26	0	2418.32	993.184	223.083	1063.5	1353.02	1174.91	2400.99	447.976	1135.75	3244.59	278.142	985.665	1190.64	709.802	2296.58
Zonisamide_PD_A_6.03_212.0254n	4423.79	1259.77	3618.06	2223.28	7515.52	1788.8	8263.44	5331.82	2088.17	3277.16	1492.22	843.495	5389.69	2853.37	3313.4	1095.75	13621.1	2137.69	1947.01	2136.53	2922.93	433.245	11595.6	727.527	1537.82	3929.57	673.158
Hexanoyl-L-carnitine_PD_A_6.03_260.1851m/z	812.293	1510.34	1712.45	1261.56	2400.38	1746.14	584.899	1214.83	1311.11	601.582	1062.37	1620.71	872.179	1030.93	648.454	1217.54	1006.04	2906.13	1555.55	896.553	791.554	985.997	1484.93	1481.62	1866.05	834.34	895.706
Benzamide_PD_A_6.06_122.0599m/z	2415.8	2425.93	2971.89	2275.21	2162.5	2489.05	2522.71	1821.58	2121.42	2103.5	2097.74	2830.41	2916.48	2807.49	3335.3	2619.83	2855.79	2900.82	2567.07	2296.87	3336.61	2946.81	2748.32	3015.93	2475.87	2650.24	2966.46
Cannabinol_PD_A_6.08_293.1904m/z	1593.12	1509.12	944.759	1389.38	2050.99	645.251	2800.42	1462.06	657.853	1211.73	333.121	1196.23	2329.59	1990.82	1323.49	777.658	1772.23	720.414	266.024	340.896	690.479	800.968	516.068	181.709	449.34	1432.16	1150.49
Sebacic acid bis(N-succinimidyl) ester_PD_A_6.13_414.1886m/z	0	0	0	0	0	0	0	0	0	0	0	0	0	0	0	0	0	0	8469.38	1996.65	0	0	0	0	0	0	0
Oct-1-en-3-yl 6-O-pentopyranosylhexopyranoside_PD_A_6.20_440.2505m/z	0	6003.59	1326.55	218.593	3989.51	4771.98	162.803	1910.7	0	2974.57	2983.58	618.956	501.724	1903.12	0	2214.02	1316.14	2276.27	5923.97	947.287	546.906	2276.43	375.767	551.237	746.132	402.956	1279.4
1-Benzyl-2-methyl-1H-imidazole_PD_A_6.28_173.1071m/z	17327.5	13685.1	7195.59	2935.8	11488.3	10284.8	12193.3	7122.49	5740.12	10549.4	5638.11	6263.34	11424.2	9289.71	8072.85	5068.69	12739.6	6776.54	7112.48	6778.89	10335.6	7994.18	9906.84	6590.51	7625.5	13261	16394.9
Dye X-5380-16 Cation_PD_A_6.28_179.0636m/z	18826.3	13335.7	7442.02	8080.25	11798.7	7996.53	21968.9	6521.32	10052.8	15662.9	7131.68	8824.58	16464	12998.8	11163.7	13193	13955.6	8747.54	13966.2	8834.99	8746.79	9610.12	21996.2	9931.82	10118.7	17643.8	18831.3
2-Amino-3-(3-methylbut-2-enylthio)propionic acid_PD_A_6.28_190.0891m/z	1480.35	270.86	1874.55	1293.38	711.077	2232.02	2097.41	955.161	746.393	1774.33	573.208	527.359	1825.73	936.736	61.755	593.736	688.041	1258.99	1911.52	997.773	1366.12	1681.76	1025.62	1464.62	462.283	1244.85	1543.52
Flufenoxuron_PD_A_6.30_511.0238m/z	0	1631.44	6768.93	0	772.907	8413.59	356.019	430.799	272.659	3392.98	730.352	652.242	557.199	399.298	287.538	4028.51	1500	1632.68	1475.06	868.489	1898.66	0	1974.84	1938.17	850.103	0	0
1,6-Dimethyl-2(1H)-quinolinone_PD_A_6.33_156.0806m/z	634.847	1389.52	1624.99	295.919	1256.44	1427.03	676.004	1842.51	1802.98	1002.28	2101.42	1408.73	997.258	1371.34	2818.81	2084.43	1346.04	1349.06	1675.09	1939.57	1662.73	1945.9	1846.55	1480.28	1974.22	1730.66	1954.56
(1-Propylcyclopropyl)methanamine_PD_A_6.35_114.1276m/z	2264.54	988.28	1447.99	1301.97	2203.83	2144.12	1263.73	3099.31	1629.44	1394.86	801.229	1573.83	1488.06	823.78	1559.84	955.818	1719.43	2198.66	1326.55	2940.24	1937.01	894.701	1616	992.648	1917.62	1964.57	1748.34
Diprotin B_PD_A_6.35_328.2226m/z	689.466	791.607	624.971	1416.51	201.364	1203.53	788.425	1101.63	151.501	1032.75	665.955	316.451	804.109	447.537	151.531	414.083	687.636	345.961	1778.15	477.971	618.561	1262.72	437.061	407.544	673.142	935.582	1580.52
4-Chloro-6-(pyridin-4-yl)pyrimidine_PD_A_6.38_192.0321m/z	3158.67	3125.67	1646.53	1411.93	3223.87	3607.16	2724.65	2371.76	2586.01	2836.87	1618.71	1476.62	2449.24	1464.2	1146.18	972.812	1611.85	4588.73	2260.03	1525.21	1750.71	1189.88	1851.7	2082.63	1347.97	1458.29	1762.64
5-Nitro-2-(1-piperidinyl)benzoic acid_PD_A_6.38_251.1021m/z	4934.02	6882.33	4153.81	3095.47	3736.36	2641.48	3939.13	5095.19	6298.85	6209.45	3774.22	4684.26	4229.27	4559.34	3936.89	6937.08	3877.68	4240.96	3654.35	4573.92	4812.83	5869.32	6663.05	5422.7	4163.42	4845.45	4933.41
Methyl 4-[N-benzyl-N-(2-ethoxy-2-oxoethyl)amino]butanoate_PD_A_6.38_294.1694m/z	367.446	1179.05	535.897	858.609	5157.42	2680.96	298.941	1829.91	768.59	358.814	862.717	1228.34	351.319	870.546	130.444	1858.59	396.385	5126.18	597.087	746.745	748.186	590.432	789.377	1315.17	1183.98	620.334	485.777
Lactarolide A_PD_A_6.38_565.2980m/z	340.1	0	0	428.678	0	0	8.31797	224.105	0	10855.1	0	0	346.253	0	0	0	0	0	0	0	0	0	0	0	0	258.761	0
Aspergamide B_PD_A_6.41_448.2223m/z	0	0	0	1848.4	0	2061.96	406.776	0	0	268.516	462.165	0	578.093	217.252	434.772	0	2569.44	257.516	4635.74	446.32	302.159	1091.43	0	230.852	628.003	0	4215.19
2-Amino-2'-deoxyadenosine_PD_A_6.43_267.1198m/z	806.951	1063.02	1398.65	577.934	644.955	623.627	844.956	1191.68	1270.41	1024.22	2346.99	697.483	989.442	855.368	273.194	1004.49	615.925	856.955	1360.17	668.777	881.81	2781.28	1231.51	910.561	923.866	866.1	936.049
1-O-octyl-2-O-(N-methylcarbamoyl)-sn-glyceryl-3-phosphorylcholine_PD_A_6.48_427.2551m/z	146.284	1112.84	1912.41	0	1295.15	2460.96	6.37659	0	0	1205.26	1207.25	431.856	177.655	625.921	0	573.782	1928.9	1172.37	2746.64	709.174	820.385	447.306	719.766	1665.66	994.205	191.743	2557.06
Methanone, [6-bromo-2-methyl-1-[2-(4-morpholinyl)ethyl]-1H-indol-3-yl](4-methoxyphenyl)-_PD_A_6.48_456.1048n	38287.9	97474.5	40121.4	42366	92171.5	143545	86921.4	129503	17624.4	70935.5	108795	33089.5	61710.7	123629	13861.5	73798	127532	206459	32180.1	75602.7	14975.1	101833	73394.6	101821	135484	81178.2	98458.6
Pyridoxal phosphate_PD_A_6.48_495.0588m/z	731.257	3569.48	965.119	911.06	2062.28	4730.43	3043.43	4874.97	0	2916.26	3759.49	346.439	2042.21	5235.69	187.842	1818.25	3960.79	8231.95	255.471	2316.01	247.898	3642.87	2633.49	1963.33	4170.22	3172.94	3715.99
4-Benzyl-N-propylpiperazine-1-carboxamide_PD_A_6.51_262.1916m/z	2804.39	2658.99	1761.95	2333.41	7368.18	4636.44	1415.04	4369.82	1557.06	734.72	1507.13	2141.23	994.774	1831.75	1052.44	1804.9	1924.68	8371.56	2662.37	2117.01	790.784	1062.85	2203.43	2807.74	3270.73	1906.32	2040.85
Thr-Val-Leu_PD_A_6.54_332.2175m/z	633.433	0	15409.1	279.755	445.591	8550.09	1181.53	101.61	1964.73	3808.71	0	2945.93	5685.67	0	619.651	5629.61	3122.1	3585.79	8207.98	1744.85	4326.65	1087.52	3223.89	2627.42	4705.76	830.568	5021.01
[Phe2] TRH_PD_A_6.54_373.1865m/z	144.489	0	5258.34	0	0	4898.53	476.789	363.601	3471.1	2204.79	0	4265.79	1814.52	112.009	1278.35	4625.41	3023.4	1605.52	2426.5	3804.19	8891.43	947.714	5026.74	5205.59	4988.21	683.943	4484.9
Ile-Phe_PD_A_6.59_279.1697m/z	749.199	0	7089.13	6639.06	1807.45	1229.1	0	105.105	2333.59	2996.39	455.007	3269.48	5734.9	109.961	3773.87	2421.95	2561.5	5988.56	13111.1	1162.61	2636.18	511.11	2447.25	6424.68	6820.34	0	8244.2
Tripropylene glycol_PD_A_6.61_192.1360n	6850.95	8549.26	23823.5	5459.74	19027.3	22830.6	7790.54	26928.6	31199.1	6662.99	23204.5	25736.4	8513.6	28907	36873.2	15808.1	27343.7	30259.5	21120.4	32986.4	9519.65	16829.3	13718.9	20630.2	15124.2	10058.6	14752.8
Isopropyl methylphosphonic acid_PD_A_6.61_277.0955m/z	114.014	162.453	1311.12	147.313	1089.37	1105.25	0	1400.78	2002.92	333.713	1289.1	1557.35	235.166	1654.81	2053.74	932.734	1677.8	1471.92	1419.56	1693.83	152.784	812.047	582.794	1329.4	951.623	476.382	1078.24
Arg-Gly-Asp_PD_A_6.61_693.3244m/z	0	0	0	0	0	3458.19	1191.2	748.174	0	2080.58	938.193	0	0	1311.9	0	388.827	2413.25	0	2045.33	471.656	2496.41	431.866	0	664.126	1759.84	1427.19	2994.15
Cembratetraene-16,2:19,6-diolide_PD_A_6.64_657.3414m/z	1513.14	1784.01	5141.37	9639.93	0	1240.8	7275.14	1628.7	2349.61	402.271	9075.47	0	8369.91	323.407	1201.05	0	837.862	0	4708.98	623.401	5268.75	7936.99	1009.5	0	772.573	4545.4	2197.1
Phe-Ile-Lys_PD_A_6.74_204.1361m/z	118.774	54.7484	95.8287	851.365	178.866	183.777	141.354	60.5977	219.802	759.837	0	140.775	80.9968	0	0	64.3309	101.239	70.6399	125.295	62.8801	0	0	0	0	139.979	147.007	81.4194
4-[4-(2-Chlorophenyl)-1H-pyrazol-1-yl]piperidine_PD_A_6.76_262.1104m/z	3691.29	1125.02	3908.11	2705.75	2279.93	2195.94	21068.4	2880.27	1507	7233.49	3850.61	1196.24	6615.55	4991.28	154.493	4444.59	6084.48	1456.2	22191.9	9652.33	3025.78	3351.38	1892.01	3796.64	1234.09	2656.68	3221.17
N-3-Hydroxydecanoyl-L-homoserine lactone_PD_A_6.76_272.1852m/z	617.14	389.08	192.011	388.271	3485.87	1326.56	190.831	770.751	253.488	84.1313	220.452	511.087	80.3255	350.558	460.813	0	669.796	3259.19	650.998	778.081	212.109	88.5106	87.7569	325.004	286.377	380.625	246.279
Tripropylene glycol_PD_A_6.81_192.1357n	11147.6	23992.8	83492.6	11107.4	67830.4	71086.1	11007.6	94804	100448	18445.5	71023.5	98886	20223.8	97015.9	111693	54659.2	88836.5	94009.6	67116.7	110941	28913.8	57914.2	47852.9	74574.9	52966.6	28947.7	48057
Isopropyl methylphosphonic acid_PD_A_6.81_277.0954m/z	260.007	1004.24	2945.19	0	2499.7	2128.72	231.971	3824.35	4526	666.915	2544.43	4283.65	952.566	3966.52	4750.2	2819.89	3521.85	3946.88	2601.06	4306.49	1281.99	1934.56	2387.65	2902.09	2280.97	1201.61	1808.25
Farnesylthiosalicylic acid_PD_A_6.81_359.2053m/z	0	0	0	0	0	674.099	468.885	223.826	125.465	0	0	0	110.649	0	156.946	0	1138.56	114.658	4763.22	1973.42	544.749	530.55	196.871	315.973	1209.05	1006.64	3596.31
6-(Phenoxymethyl)-1,3-oxazinane-2-thione_PD_A_6.84_224.0735m/z	786.749	139.903	365.551	353.117	201.827	661.305	417.439	276.042	151.792	320.44	168.288	58.2979	810.659	252.271	97.0001	152.069	385.224	461.437	509.073	489.819	455.376	453.292	85.4752	242.977	66.3552	418.807	488.855
Neotame_PD_A_6.84_379.2228m/z	2572.22	8988.81	9725.73	13632.3	1444.27	4440.32	5648.06	3038.5	1387.16	5531.76	12821.2	1309.59	9412.34	2724.03	3416.05	2451.01	4368.95	1328.11	10288.2	3594.17	2877.75	13066.6	1417.18	1523.48	2367.34	5014.72	5763.54
Isoxaben_PD_A_6.87_332.1729n	436.831	16570.5	628.491	12868.1	63576.2	107.371	257.657	6526.17	200.404	2345.68	9567.63	243.035	116.473	8102.86	736.737	2122.3	24097.6	6576.41	420.903	3162.07	0	1470.57	278.625	2421.3	704.864	775.435	3152.81
Gly-Gly-Ala_PD_A_6.87_407.1883m/z	2072.24	1277.95	1159.75	3848.79	1643.3	463.746	1924.85	2332.07	1617.48	1262.27	1060.32	5201.85	1448.51	955.507	831.802	1202.69	1398.46	1559.36	1765.76	3801.84	2380.16	1709.08	1056.84	1927.65	1036.08	941.608	250.656
21-Deacetoxydeflazacort_PD_A_6.90_366.2070m/z	0	0	2944.01	987.321	0	2375.79	915.552	0	490.259	0	96.2348	503.865	0	0	1913.22	625.075	728.384	227.92	4735.39	1309.96	747.565	770.315	230.797	876.091	931.444	0	4927.02
5-Hydroxy-4-oxo-2-phenyl-4H-chromen-7-yl .beta.-D-glucopyranosiduronic acid_PD_A_6.90_431.0968m/z	3047.65	7649.39	1642.21	1885.14	2863.49	1187.04	1310.69	5718.51	5481.06	4531.2	2133.82	4900.89	1430.13	1941.8	5514.38	6403.01	1289.83	1659.9	0	4918.43	4108.98	4254.69	6478.99	2634.45	3410.8	6286.32	1084
Santacruzamate A_PD_A_6.92_279.1697m/z	2630.96	267.785	15122.2	11688.6	5413.77	1666.11	0	596.895	9354.55	14902.8	1662.49	11667.7	9197.09	829.274	11066.4	5521.41	8990.05	13060.1	23693.8	5343.57	8309.75	3650.5	6428.34	15573.9	15734.1	987.092	21735.2
5-(4-Chlorobenzylidene)-2,4,6(1H,3H,5H)-pyrimidinetrione_PD_A_6.95_251.0221m/z	2305.38	2845.73	3725.44	2788.81	1694.67	868.323	1193.21	4620.46	5234.39	2927.71	3157.65	3971.76	2213.35	2487.33	3394.83	2576.66	851.868	1210.27	1587.69	3242.76	4574.76	4481.4	5966.64	3930.86	3532.9	5060.19	1120.6
Ile-Pro-Ile_PD_A_6.95_342.2381m/z	1931.24	0	8543.39	0	0	10057.3	2863.92	0	2032.25	4117.04	0	3306.86	2769.57	292.659	273.286	5083.98	6962.22	4818.35	10321.6	5193.4	3839.74	638.955	3853.73	7193.31	7144.17	162.731	12847.5
Zaltoprofen_PD_A_7.00_299.0731m/z	1259.39	1096.47	992.391	756.729	1355.77	1235.12	2159.47	1260.4	1162.1	1603.33	681.2	1188.31	2172.79	1400.84	1670.38	1032.57	866.642	1147.44	1133.29	1135.45	1522.27	900.653	1644.83	984.213	1366.5	1818.85	1546.06
1-O-octyl-2-O-(N-methylcarbamoyl)-sn-glyceryl-3-phosphorylcholine_PD_A_7.00_449.2394m/z	343.602	2663.16	4532.68	19150.3	662.401	8095.05	7530.13	1785.12	262.279	4243.21	4488.33	911.137	6134.41	1023.06	941.28	995.141	3527.77	522.866	8133.7	2441.21	4410.31	3920.93	254.908	2352.14	1879.84	4957.93	3153.18
Rubranoside A_PD_A_7.00_512.2488m/z	753.233	0	5130.93	247.929	0	3455.57	1663.93	0	6868.49	1145.67	0	8109.03	3403.9	0	3604.42	4794.88	2177.36	1091.99	2880.98	4448.96	14329.1	224.575	4477.54	6338.69	6076.34	522.733	4233.85
.beta.-Hydroxyphenylalanine_PD_A_7.03_164.0705m/z	0	0	0	500.238	0	0	0	59.7675	399.255	0	0	59.9847	0	0	0	40.9681	0	0	0	46.0662	111.778	0	179.646	63.5367	59.5301	42.1662	0
7-Keto-8-aminopelargonic acid_PD_A_7.13_187.1205n	13389.9	1734.19	2133.72	3817.18	1800.78	1347.92	11097.3	1439.64	1000.86	3091.03	2392.82	1644.25	3634.88	1957.95	1520.45	2246.87	1491.62	1741.63	6069.87	2117.85	2182.88	2631.46	1339.55	963.786	2940.63	1150.47	2173.68
3,4,5-Trimethoxy-N-(4-morpholinyl)benzamide_PD_A_7.13_296.1366n	1742	1145.97	2429.56	3773.57	1790.79	665.87	1405.61	2400.3	4052.12	1526.87	1391.05	4054.59	974.884	2061.21	1432.1	2807.17	1202	677.043	1009.33	2080.45	5039.35	2968.53	2036.77	2709.91	2338.38	3558.57	1237.91
Acetylpodocarpic acid anhydride_PD_A_7.16_637.3116m/z	8989.6	20587.7	5224.43	19870.4	780.971	3176.74	2771.66	3094.88	0	4762.57	10979.6	387.688	17990.8	855.971	6084.96	2163.2	0	757.399	33728	1531.16	10980.6	18899.1	0	0	2312.21	5139.99	2662.14
Octanediamide, N1-hydroxy-N8-[4-[4-[(1-oxo-5-hexyn-1-yl)amino]benzoyl]phenyl]-_PD_A_7.18_478.2360m/z	7890.13	15742.5	4565.64	19323.8	802.118	4673.87	3523.28	2336.45	305.788	5369.73	10075	0	16604.2	1597.99	7533.26	2340.89	405.033	253.721	29950.9	2730.37	8384.63	15969.1	222.234	223.088	3846.17	5150.6	2392.57
Thr-Val-Leu_PD_A_7.21_332.2175m/z	202.38	0	358.661	980.397	424.608	433.709	940.664	1129.63	140.993	1096.22	688.104	334.67	439.911	870.079	0	380.078	674.942	555.245	765.501	728.829	186.904	1328.37	419.763	242.711	443.579	2177.56	1653.23
Dicyclohexylamine_PD_A_7.23_182.1901m/z	2858.52	2443.29	2884.08	2298.75	3006.93	2787.54	2957.56	2490.33	3125.49	1974.57	2433.52	2881.38	2566.43	2096.47	2708.8	2634.48	2449.91	2611.63	6451.44	4120.16	2741.1	2489.75	3000.73	2724.02	2109.01	2121.03	2367.1
2-Amino-1-phenylethanol_PD_A_7.26_120.0806m/z	1206.24	3476.61	1744.9	1691.86	1666.71	1286.88	946.497	2330.91	3148.28	1642.39	1702.22	2289.91	1510.01	1916.99	2733.49	3689.87	1074.68	1983.96	1506.13	1936.22	1947.13	2359.26	3089.29	2605.9	2365.45	3368.52	1485.2
Benzoylthiourea_PD_A_7.26_181.0426m/z	25059	15011.1	0	553.387	3569.46	1003.33	11083.1	454.192	1334.63	19533	727.977	1359.55	7808.44	1604.77	10515.6	4176.12	10220.8	5954.04	14548	220.757	5065.96	107.165	18759.5	683.391	11818.1	19752.4	15169.6
Pyridine, 2,2',2'',2'''-[ethylenebis(nitrilodimethylene)]tetra-_PD_A_7.26_447.2270m/z	893.552	0	4571.1	0	0	10006.8	1437.49	213.344	489.775	3295.47	0	1141.95	2211.27	0	929.967	3846.47	6563.38	6152.5	21143.9	7990.68	908.749	181.107	1896.81	4082.44	3252.67	496.765	19459.1
Leu-Gly-Leu_PD_A_7.28_302.2067m/z	892.573	0	1775.87	770.888	295.386	3274.53	1881.28	532.878	548.936	985.177	557.531	927.184	1109.24	768.929	276.992	1290.49	1689.8	639.891	2515.88	1074.33	1114.8	426.279	643.822	1427.24	1161.15	1373.95	2370.4
Phe-Phe_PD_A_7.28_313.1540m/z	174.84	0	2878.6	2960.93	802.804	277.461	0	0	2183.53	2005.45	97.6164	2805.12	1104.52	0	3579.59	1985.09	2230.61	4784.25	6295.78	1538.29	1529.66	342.875	1686.51	3596.8	4084.8	562.403	6442.2
1-Benzylimidazole_PD_A_7.34_159.0916m/z	0	299.253	0	0	40.0089	0	0	143.774	156.9	75.0803	170.31	115.189	56.2783	51.8193	48.9286	87.8165	0	125.862	0	61.7459	71.1519	169.809	275.423	261.777	210.271	132.184	41.2503
Cediranib_PD_A_7.34_451.2149m/z	1358.19	943.431	1133.43	1917.87	966.441	724.3	2083.24	797.042	1255.61	781.699	774.955	3768.67	765.034	858.147	1236.91	709.522	356.848	1300.2	2069.87	1813.71	1602.24	810.043	606.794	572.432	806.056	877.339	363.635
Ile-Pro-Ile_PD_A_7.36_342.2382m/z	1034.04	1456.49	1534.87	4029.31	946.391	2416.22	2146.32	635.154	353.399	3107.06	2049.02	560.375	4268.36	988.353	488.914	456.938	2700.92	683.267	3277.23	344.105	288.626	2011.28	768.725	864.475	619.6	1244.7	4882.96
Apigenin 7-glucoside_PD_A_7.36_432.1055n	1686.85	4530.39	1450.56	986.187	1680.62	0	0	1602.47	4552	5867.84	3083.05	2885.55	3994.8	3093.4	5230.51	3101.92	587.801	2418.05	244.719	670.036	2786.99	4699.93	3845.8	3796.4	2500.17	8128.1	632.4
WIN-66306_PD_A_7.36_783.3796m/z	377.136	2265.31	1337.51	5138.4	1759.92	5729.53	0	2233.53	559.28	0	4451.53	0	5225.83	0	0	1401.54	2250.61	4053.07	5622.74	1481.42	1344.42	3973.2	605.515	1871.32	0	1779.5	1870.88
5-Hydroxyadamantan-2-one_PD_A_7.41_166.0993n	10658.9	9442.88	9242.05	8008.29	8865.79	8254.45	9542.85	10243.6	11023.4	9719.05	7929.17	10359.1	10172.5	8536.77	10198.9	9145.71	8010.44	8623.06	7651.71	9655.58	9193.15	9596.38	10804.6	10765.5	9963.1	9191.2	7474
1-Palmitoyl-2-hydroxy-sn-glycero-3-phospho-(1'-rac-glycerol)_PD_A_7.46_507.2671m/z	735.014	706.301	306.413	648.954	0	0	333.902	2877.39	2225.13	0	2182.78	968.547	393.5	2243.28	1703.24	1102.42	0	0	332.022	2409.98	3632.49	2694.62	1651.24	2455.39	1406.82	2525.03	282.059
N-Desbenzyl-N-tert-butyloxycarbonyldonepezil_PD_A_7.49_412.2091m/z	0	0	477.678	0	0	402.323	478.718	184.828	307.763	676.335	0	1020.04	378.185	0	2832.93	952.86	0	0	5214.41	701.543	1076.19	0	1624.18	584.207	0	0	618.537
Cucurbitacin I_PD_A_7.49_479.2797m/z	351.135	0	2038.41	0	0	0	0	0	6502.4	0	0	2671.24	0	0	1030.38	4823.98	0	1496.12	171.239	3069.58	939.392	0	4007.59	1221.27	3434.97	0	1222.46
N-(2-Hydroxyethyl)isonicotinamide_PD_A_7.54_149.0707m/z	4235.93	2444.04	1743.55	1739.15	2067.78	2348.15	5616.7	1419.27	2044.74	2622.22	1183.01	1783.86	2669.34	1820.45	1860.37	1800.74	3878.86	2316.91	1970.17	1609.25	2173.38	1143.14	3287.17	1203.86	1277.78	4038.92	3485.85
Flunarizine_PD_A_7.54_405.2148m/z	488.693	0	525.494	3018.61	0	2860.94	1736.24	0	0	835.824	1065.7	0	1035.69	0	617.024	303.728	906.919	154.054	3942.97	756.114	384.813	1035.04	0	162.909	0	178.373	2691.52
Acetyl-L-carnitine_PD_A_7.56_203.1157n	19594.6	26523.2	10963.7	20191.3	17928.7	14965	16875.1	18147.9	13143.6	29578.8	13426.4	10637.8	31605.5	12630.1	11137.4	23587.6	11838.8	19116.6	8710.65	13748.9	12526.4	10762.3	14773.6	17662.6	14499.5	19580.3	10886.2
2-[(4-Chloro-2-nitrophenyl)amino]-2-methylpropan-1-ol_PD_A_7.56_245.0692m/z	352.193	210.419	331.209	636.396	199.247	247.861	5779.59	235.247	717.345	283.71	538.509	283.159	411.242	365.802	507.522	314.46	243.605	206.239	3354.89	1422.44	554.931	628.376	504.608	129.176	294.945	517.174	353.963
tert-Butyl [(4R,6R)-6-(2-aminoethyl)-2,2-dimethyl-1,3-dioxan-4-yl]acetate_PD_A_7.64_274.2008m/z	3065.97	4741.29	4005.27	3727.09	17356.1	10254.4	1564.59	8300.02	2590.61	2206.64	3202.41	4567.99	2957.81	4765.07	2074.82	5114.2	3541.15	17906.3	6174.6	5349.21	1331.86	2877.75	4036.71	5229.88	5198.09	3524.75	3007.06
Apigenin 7-glucuronide_PD_A_7.67_447.0920m/z	1986.71	5435.12	397.984	1276	1456.96	900.804	948.595	2047.59	2740.64	3276.82	1920.98	2608.8	2167.9	715.604	3299.35	4379.69	0	766.662	163.002	1878.3	1453.61	1851.78	3454.43	1553.53	1542.79	3330.27	388.177
2-Mercaptomethylbenzimidazole_PD_A_7.69_165.0481m/z	26136.3	19472.3	5960.21	6859.42	10079.8	8204.93	17935.3	4381.52	6828.76	23809.4	6570.68	8525.41	13345.4	8488.2	15428.9	10898.1	14284.8	12448.9	21546.7	4375.06	9172.57	4346.53	17861.1	6051.96	12958.3	27470	24909.3
(3R,6S,6aS,10S,12aS,13aR,14S)-1-Ethyl-12a,14-dihydroxy-6-methoxy-3-methyl-8-oxotetradecahydro-7H-3,6a,13-(epiethane[1,1,2]triyl)-7,10-methanooxepino[3',4':4,5]benzo[1,2-b]azocine_PD_A_7.69_414.2251m/z	0	4839.54	169.358	0	1823.38	0	0	0	0	0	197.732	0	0	168.491	0	182.539	213.901	2007.59	409.784	153.103	0	0	0	288.962	191.886	167.976	0
2-(Dimethylamino)-1,3-benzothiazol-6-ol_PD_A_7.72_195.0583m/z	670.938	639.825	0	139.155	281.741	267.459	542.323	128.307	249.018	938.452	418.477	200.34	301.001	690.369	1141.93	869.702	0	215.869	313.702	475.487	482.486	230.084	716.275	520.724	578.709	961.994	1033.52
.beta.-D-Glucopyranosiduronic acid, 4-(7-hydroxy-4-oxo-4H-1-benzopyran-3-yl)phenyl_PD_A_7.72_431.0971m/z	4546.35	6242.64	579.926	2119.57	1082.59	645.154	904.505	5702.05	8353.41	6561.32	2443.96	4680.55	3395.12	4884.5	3511.49	5725.69	2121.8	502.233	424.274	2989.78	5754.65	5273.93	7321.35	3200.1	4039.27	8570.64	4638.6
Mesaconitine_PD_A_7.72_632.3040m/z	1447.11	2599.56	9499.62	25973.7	996.708	16028.1	26187.6	2812.89	1215.38	7448.8	4287.91	1945.13	7379.01	1755.13	981.722	3250.95	8300.13	1398.07	17606.6	3919.92	7067.71	6273.37	1053.97	4099.63	5242.38	13822.8	14487.5
1,3-Dimethyl-8-phenyl-3,9-dihydro-1H-purine-2,6-dione_PD_A_7.74_257.1028m/z	188.4	255.64	324.574	0	141.141	494.649	4489.42	0	148.85	1461.61	97.9409	0	666.504	0	2159.17	372.694	565.25	283.926	895.713	274.812	94.5989	482.454	0	84.4258	83.6654	432.242	667.689
Arg-Gln-Arg_PD_A_7.74_458.2730n	25881.8	405088	389574	98909.5	203890	234918	2.9374e+06	218653	194747	1.01598e+06	165190	139761	717661	142789	1.4189e+06	632900	484608	180235	850124	181572	176799	332588	116210	121704	178794	603017	506552
Dye X-5380-16 Cation_PD_A_7.79_179.0633m/z	1963.42	1757.69	1628.5	1231.76	1871.55	1786.42	2265.84	2195.57	1503.56	1800.78	1623.42	1477.97	1810.02	1916.22	2014.95	1681.66	1453.1	1731.51	1150.2	1658.07	1986.4	1345.96	1892.49	1907.67	1746.77	1966.95	2569.5
2-Ethyl-3a,4,7,7a-tetrahydro-1H-4,7-methanoisoindole-1,3(2H)-dione_PD_A_7.84_192.1014m/z	263.358	449.456	331.172	372.783	378.955	231.199	214.46	578.882	275.045	508.225	83.1248	227.196	344.473	299.378	167.17	328.694	215.354	294.077	227.071	260.712	203.221	139.451	327.22	299.761	289.576	338.976	0
N-Benzyloxycarbonyl-.gamma.-aminobutyric acid_PD_A_7.84_237.0995n	13469.3	14145.6	9586.83	14230.9	16094.2	9445.87	10627.8	23880.1	9476.7	14935.2	8461.72	8418.71	15296.2	9150.11	9376.37	12401.9	9901.2	13649.1	5546.99	11664.5	10772.2	6601.66	11610.4	12063.7	9010.48	12429.8	8216.68
Tetramisole_PD_A_7.87_205.0795m/z	571014	537769	235874	256714	412008	283303	640655	286592	335576	569289	260901	285597	556256	420394	434540	403416	482477	333742	457983	316359	374969	308065	734232	350081	324478	505849	611625
tert-Butyl [(4R,6R)-6-(2-aminoethyl)-2,2-dimethyl-1,3-dioxan-4-yl]acetate_PD_A_7.94_274.2007m/z	3983	4347.23	3540.99	3771.76	11499.2	7729.96	3508.02	7635.06	4002.91	1894.69	2073.95	5870.08	2180.18	3548.1	2880.45	3801.94	3119.53	9912.34	5530.02	3371.63	3465.11	2537.91	3759.04	3329.16	5453.37	3089.84	2812.07
Acepromazine_PD_A_7.97_327.1523m/z	0	0	0	0	0	0	0	0	0	0	0	0	0	0	0	0	0	0	3658.11	651.392	0	0	0	0	0	0	0
1,3,11,16,20,26-Hexahydroxy-22-oxo-23,25-cyclocholest-5-en-27-yl hexopyranoside_PD_A_8.02_657.3503m/z	0	2228.73	8135.45	0	488.873	1741.42	0	0	0	3552.02	3966.01	0	2960.87	0	0	1220.86	430.313	0	3243.68	0	656.297	4178.14	338.435	956.789	1259.89	302.29	533.243
Diethyl 2-(acetylamino)-2-(2-cyanoethyl)malonate_PD_A_8.09_271.1297m/z	339.475	4798.56	3352.3	1146.72	1678.02	1971.84	36370.4	2574.09	1908.42	10159.1	2139.35	1308.34	7657.07	1650.01	14114.7	4844.64	4386.98	2430.98	8756.41	2669.35	1511.02	3402.91	862	1113.99	1446.99	6624.05	4086.75
Bonactin_PD_A_8.09_423.2365m/z	1104.84	818.214	0	470.257	301.471	718.933	1675.52	170.772	0	1180.18	429.027	0	829.499	355.228	511.099	198.429	1019.42	606.159	671.674	0	0	195.666	522.385	490.686	0	0	1836.33
Bestatin_PD_A_8.11_309.1803m/z	301.892	3031.71	125.617	9818.51	0	0	410.584	0	0	6523.97	218.911	0	10363.6	0	0	128.303	0	0	415.169	0	0	0	0	0	0	0	0
2,4-Dihydroxy-5-methoxy-2a'',5a'',7''-trimethyldodecahydrodispiro[furan-3,2'-furan-5',6''-naphtho[1,8-bc]furan]-2''(2a''H)-one_PD_A_8.11_419.2032m/z	1385.41	2737.32	917.094	0	456.575	3054.69	5793.99	1512.68	374.892	2653.92	4839.59	845.556	3859.66	1244.8	522.898	1065.54	3686.18	1164.3	6732.66	1553.84	2459.48	4527.96	298.022	1944.46	998.551	2224.88	11143.1
Ethyl 4-(4-methylpiperazin-1-yl)butanoate_PD_A_8.19_214.1678n	0	85.2526	61.4214	0	0	0	0	0	2616.05	0	72.3335	5847.71	0	0	0	97.691	0	0	109.578	0	0	0	3797.66	0	14465.3	0	0
9-(2,3-Dihydroxypropoxy)-9-oxononanoic acid_PD_A_8.26_262.1411n	1077.29	985.15	859.07	985.813	692.16	694.181	1746.31	701.653	960.784	2339.8	968.933	897.411	1165.96	594.66	907.386	888.954	787.608	671.8	28694.6	6034.12	1778.9	789.457	896.932	1085.57	996.783	738.985	471.947
Destruxin A_PD_A_8.33_600.3376m/z	4202.13	4324.86	7875.98	17385.8	7787.93	5178.49	9559.19	7150.67	2339.92	3960.23	1381.98	8611.5	10398.1	4517	6875.56	8390.82	1541.82	8224.16	2153.29	4276.62	5320.43	1779.13	6542.31	5269.85	2356.21	3989.21	5892.41
5,6,16-Trihydroxygrayanotox-10-en-3-yl hexopyranoside_PD_A_8.36_521.2722m/z	0	0	425.658	0	0	1730.16	0	0	317.837	700.949	0	267.939	742.547	27.2305	0	1668.38	369.756	985.62	4000.09	2233.43	0	345.902	829.466	670.71	473.825	659.291	3181.19
Thiocyanic acid, 2-(2-butoxyethoxy)ethyl ester_PD_A_8.38_204.1052m/z	17998.1	2385.96	16316.4	9064.56	3943.39	17179.8	23082.7	10491.4	6793.61	11283.3	4427.85	5491.93	19737.5	5628.66	874.591	7482.6	7668.99	6329.12	18606.7	10738.2	9649.17	8994.66	7122.76	5228.09	3232.82	6479.79	16036
N-Acetyl-L-carnosine_PD_A_8.38_313.0888m/z	3152.54	1652.9	2130.72	2394.68	2578.23	2680.49	6526.31	1085.1	2680.8	2238.78	1541.91	3650.9	4197.12	1987.83	3347.63	4107.25	3835.85	1772.61	2493.79	2452.14	2699.15	1395.46	3951.01	1884.46	2752.84	2023.04	4605.14
Apigenin 7-glucuronide_PD_A_8.38_447.0923m/z	2152.19	2849	452.787	391.893	202.167	0	390.772	1574.27	3854.88	3252.5	709.61	1611.76	1358.64	1881.7	362.416	2119.49	799.761	0	0	163.052	2909.3	2363.93	2817.04	1590.04	984.935	3732.07	1221.61
Triciribine_PD_A_8.48_321.1304m/z	2922.23	3174.08	2173.31	2344.36	3146.2	2606.71	5995.5	2506.64	2894.55	3847.95	2616.4	2375.44	4164.12	2960.84	3237.94	2969.41	3050.17	2572.94	3988	2203.99	4023.95	4456.75	3761.71	2334.8	2715.82	3743.08	3999.83
2-Amino-2'-deoxyadenosine_PD_A_8.56_267.1199m/z	681.464	864.011	519.389	752.453	649.019	883.64	1105.16	657.283	696.316	550.175	491.172	409.823	545.832	300.071	369.394	1023.93	725.43	673.527	2893.77	1565.57	797.585	753.247	576.782	631.021	783.488	452.56	1012.06
3-(2-Aminoethylthio)-2-methylpropionic acid_PD_A_8.60_164.0738m/z	557.656	0	43.2339	53.5996	0	119.041	1010.01	39.7902	0	73.6166	0	0	390.393	43.2042	0	0	382.07	197.788	72.7544	0	0	0	0	124.093	75.0299	0	833.423
9-(2,3-Dihydroxypropoxy)-9-oxononanoic acid_PD_A_8.60_262.1413n	12952.7	16570.7	8026.18	14209.5	11210	8395.22	15496.8	24778.8	16714	25879.1	12304	10712	17559.2	10849.8	10738	11328.4	8111.08	10573.4	410253	78911.3	22314	19820.5	10224.2	13252.1	10665.3	27951.4	10469.1
N-Benzyl-5-phenyl-3-isoxazolecarboxamide_PD_A_8.60_278.1063n	118.331	0	0	143.29	0	0	279.37	277.492	0	780.066	0	0	403.439	0	107.571	211.603	0	106.433	15657	4015.5	414.329	173.496	0	125.531	0	87.9759	0
Isoquinoline, 5-[(hexahydro-1H-1,4-diazepin-1-yl)sulfonyl]-_PD_A_8.60_292.1122m/z	610.26	0	583.124	3184.74	125.925	1301.05	3369.4	213.715	0	573.406	201.577	0	617.567	141.548	123.541	280.126	392.672	154.965	1045.76	395.902	625.507	294.942	0	159.957	344.701	303.501	634.674
Flunixin_PD_A_8.60_319.0679m/z	0	0	0	0	0	0	0	0	0	152.581	0	0	112.467	0	0	0	0	0	4550.48	1171.78	0	0	0	0	0	0	0
Acetylvalerenolic acid_PD_A_8.70_315.1559m/z	0	2378.17	2513.09	773.052	1278.33	1198.44	22858.5	1544.16	1054.3	6299.08	1365.3	938.879	3929.01	775.667	12435.2	4360.78	2921.46	1739.1	5548.17	1032.38	684.617	1395.8	705.865	123.82	1285.35	3013.96	3536.83
Dihydrodaidzein_PD_A_8.81_256.0730n	3871.87	1864.95	796.114	28789.6	151.46	312.275	447.754	6374.32	18523.6	5684.96	2857.6	5611.04	4445.6	6030.23	8617.9	2425.67	1574.67	426.662	374.749	3588.03	11589.9	8193.05	8830.86	8405.37	3751.63	12836.2	4454.94
4-(2-Thienyl)benzaldehyde_PD_A_8.83_189.0369m/z	5121.23	9070.57	10044.9	2581.17	9293.6	7348.63	6999.67	8914.91	10040.1	9662.92	6488.5	5016.51	5943.25	6486.92	4394.54	7149.9	6164.9	8766.37	9137.18	8178.76	9198.18	8549.31	7368.38	11167.3	10356.6	6896.16	7601.23
6-Hydroxy-2-methylindole_PD_A_8.88_130.0651m/z	11056.5	16653.3	17404.7	7739.64	9214.51	4826.41	3441.5	41173.7	19204	17278	27857.8	11980.3	13330.6	35846.7	26554.6	12103.8	10920.1	11037.9	14660.4	35186.7	17347.2	44651.5	16821.6	40792.4	10475	28599.3	14735.4
2-Chloro-5-nitro-N-4-pyridinylbenzamide_PD_A_8.88_278.0316m/z	0	561.48	348.97	232.762	0	131.709	0	1751.97	613.154	437.006	1231.48	298.933	207.57	1740.64	1265.35	189.737	241.397	0	525.189	1695.29	230.209	2003.6	814.224	2231.57	261.421	1108.78	265.27
Kifunensine_PD_A_8.91_233.0779m/z	6136.63	11349.8	10749.5	4556.79	11293.9	7572.69	7161.4	8941.42	14178.8	8111.7	18154.9	13386.9	8112.05	8237.92	13710.7	12737.9	9731.36	12679.9	18545.2	14284.6	8700.4	17900.5	11674.5	11548.2	11388.1	7633.23	16690
Cys-His_PD_A_8.96_258.0775n	2354.29	1913.6	1768.52	2666.14	1258.68	824.089	7842.61	1557.94	1916.7	4259.11	2136.53	1158.01	2746.29	1194.25	2281.07	1713.8	1177.9	1303.09	30839.9	10113	3966.51	2300.58	2241.91	1583.74	1943.36	2102.79	1643.68
(3Z)-3-(4-Chlorobenzylidene)-5-phenylfuran-2(3H)-one_PD_A_8.96_283.0512m/z	246.106	317.498	393.67	626.395	431.993	227.784	2173.11	310.733	362.206	846.754	132.193	296.139	487.531	436.473	296.096	294.554	103.925	343.424	8527.12	2642.4	897.406	825.951	389.316	87.1527	279.058	311.546	586.285
3-Fluoro-N-[3-(1H-tetrazol-5-yl)phenyl]benzamide_PD_A_8.96_306.0752m/z	473.827	146.032	289.764	351.382	137.231	116.905	1745.79	198.053	337.025	541.788	331.525	249.429	411.916	236.77	501.986	185.7	126.659	307.112	7417.12	2268.59	487.043	698.744	378.567	197.108	144.412	430.94	256.579
Alogliptin_PD_A_8.96_340.1775m/z	227.644	12204.9	12187.5	4626.65	7115.88	6760.37	124271	8182.04	5600.61	33822.2	5950.6	3524.58	25653.6	5630.22	52309	20090	20182.1	6707.63	30079.6	8491.64	6549.17	11884.4	4293.08	4368.18	6128.8	23805.7	17043.5
Disperse Red 17_PD_A_8.96_345.1550m/z	0	0	364.54	0	0	143.028	2612.83	0	0	473.893	0	0	259.56	0	1271.42	147.707	145.855	0	343.477	0	0	0	0	129.518	0	0	184.301
Benzeneethanamine, 2,5-dimethoxy-N-[(2-methoxyphenyl)methyl]-4-(methylthio)-_PD_A_8.96_348.1644m/z	0	252.7	158.334	142.959	112.473	0	5328.86	0	236.281	1496.31	265.317	172.44	1165.97	158.465	2339.54	473.662	872.52	0	1099.39	392.673	153.778	252.005	0	159.426	0	797.172	427.885
Nadolol_PD_A_9.06_310.2007m/z	6620.12	2088.83	3953.09	7190.01	4972.75	6278.16	3338.23	6072.76	2786.78	3993.53	3058.81	2621.11	4937.68	4294.88	3510.85	1479.36	3713.76	5692.92	7732.9	7472.29	3433.61	4236.85	3526.92	4147.75	3783.01	3184.45	4724.1
Engeletin_PD_A_9.06_434.1211n	10830.9	35152.6	15039.8	24133.1	6422.06	8397.22	13753.9	23640.8	31316.8	20517.4	12374.6	19808.2	13299.4	12124.7	7516.78	31212	10932.7	5842.17	8202.08	20479.2	41275.9	22082	26271.6	14529.7	16905.4	11691.5	13723.2
2,4,6-Tris(4-morpholinylmethyl)phenol_PD_A_9.09_392.2541m/z	0	0	4482.06	0	0	1517.48	233.447	143.362	985.882	820.963	0	1418.35	1419.71	0	0	2119.38	1229.58	1804.77	3544.44	1254.74	1190.45	162.406	963.86	2505.72	2589.59	0	4692.22
2,5-Dimethyl-4-pyrimidinamine_PD_A_9.16_124.0867m/z	615.748	122.306	35.4251	226.013	36.6238	199.627	494.174	104.228	28.6374	0	27.2679	36.1646	56.6824	250.373	255.181	212.758	324.744	842.933	496.214	243.784	123.797	193.809	32.3533	179.791	31.157	43.678	620.048
Monoethyl phthalate_PD_A_9.19_194.0577n	224.036	2283.09	459.381	519.795	1047.31	345.26	564.357	1330.48	1005.3	1692.37	8960.17	6285.53	237.499	10956.1	641.152	971.397	990.959	1237.31	507.027	1496.69	21339.6	23929.6	1048.87	758.073	1190.55	2660.9	246.887
Ser-Glu_PD_A_9.19_235.0934m/z	2409.34	2473.33	2163.25	2489.89	2027.22	2406.37	2727.37	2342.86	2808.19	1895.29	2104.37	2482.99	2347.24	2413.8	2788.97	2147.07	1960.86	2460.63	2242.03	2641.89	2596.5	1772.04	2870.35	3060.18	2969.28	2182.15	2510.82
N-Cyclohexyl-N'-[4-(diethylamino)phenyl]urea_PD_A_9.19_290.2226m/z	1814.91	2594.62	1280.31	1542.74	4262.82	2183.45	1147.41	3587.17	2493.57	810.376	1137.38	2200.04	826.143	1921.72	2018.81	2564.52	812.427	3672.44	1860.92	2160.89	1285.43	1456.36	2174.21	2771.46	3064.06	2556.91	736.226
Curvularin_PD_A_9.21_585.2706m/z	0	5263.42	0	1480.88	0	0	0	6508.62	754.72	513.272	1013.13	384.905	0	0	4274.5	0	413.673	1086.72	3751.5	8552.86	0	891.368	885.672	0	779.282	2044.21	0
Sedanolide_PD_A_9.26_194.1305n	5191.33	4718.75	4664.7	4470.3	4561.19	4783.54	6187.7	3999.65	5250.56	5016.72	3878.4	5085.04	5872.17	4735.22	4376.72	4908.03	5069.38	5217.33	4848.7	4647.82	4793.36	4911.72	5674.68	5613.91	4952.65	5707.35	6266.38
Rhapontigenin_PD_A_9.26_259.0959m/z	668.579	5584.17	2319.92	3669.67	1045.56	1430.16	1571.42	4298.66	4347.66	2644.05	1326.84	2544.81	1713.52	1797.56	1178.41	4664.09	807.658	618.08	1405.62	3586.65	6205.1	2761.84	4172.92	2026.82	2336.98	1509.13	1024.28
Methanone, [6-bromo-2-methyl-1-[2-(4-morpholinyl)ethyl]-1H-indol-3-yl](4-methoxyphenyl)-_PD_A_9.26_457.1105m/z	418.781	3875.59	467.883	2588.35	226.633	579.056	664.361	3461.43	3662.91	1235.95	769.122	1622.5	1070.53	1361.73	1044.15	2873.33	479.353	410.246	987.666	2537.98	4688.06	1524.33	2112.33	1267.04	1323.83	663.259	832.28
Tri(propylene glycol) methyl ether_PD_A_9.29_206.1516n	21630.2	28250.1	30250.3	50268.5	27825.7	49307.6	34809.1	55463.7	46387.7	20325.6	44202.5	30245.8	28816.6	48436.6	48921.2	40214.3	32601.8	52344.3	46953	51390.2	22471.6	47565.2	21955	28840.6	20764.8	62712	38880.4
4-Quinolinecarboxamide, 3-methyl-2-phenyl-N-[(1S)-1-phenylpropyl]-_PD_A_9.39_381.1951m/z	21.1513	152.621	190.624	0	236.566	195.817	7390.76	476.466	17.0777	1653	13.7241	183.394	1521.19	150.174	2217.83	572.32	472.732	766.408	804.15	180.694	423.209	260.02	0	0	0	1367.88	776.652
3-(2-Naphthyl)-1H-pyrazole-5-carboxylic acid_PD_A_9.42_238.0737n	0	0	171.235	0	0	0	6483.54	0	0	0	0	0	0	0	0	0	0	0	0	0	78.1965	0	0	0	0	0	0
N-tert-Butyl-10H-phenothiazine-10-carboxamide_PD_A_9.55_299.1206m/z	13447.3	7951.12	2677.94	4693.43	5577.14	4661.96	9276.05	2233.11	6034.63	7485.89	3091.62	5715.98	4850.47	4751.57	7828.95	6129.08	8005.69	7089.39	8631.54	2947.73	6598.66	4178.18	9644.23	6084.56	6770.04	11491.3	12735.9
1-(1Z-Octadecenyl)-sn-glycero-3-phosphocholine_PD_A_9.62_546.3321m/z	1558.62	7330.21	7056.07	22949.9	5128.25	17082.6	8412.5	2268.78	974.114	9798.39	4582.75	2246.32	16158.6	3189.97	3656.13	6057.78	8630.65	10404.2	12911.8	5247.19	2582.01	3256.13	736.759	5906.54	5320.61	4370.4	11832.7
2-(9H-Xanthen-9-yl)-malonic acid_PD_A_9.75_284.0678n	765.632	710.445	0	11111.7	0	132.263	0	1713.49	5432.61	1242.4	106.335	976.536	535.718	917.313	1120.4	508.842	324.945	0	0	746.719	2508.63	1274.83	1833.71	747.42	796.909	2364.62	1032.08
Apocynin_PD_A_9.86_167.0700m/z	678.675	145.487	115.428	526.447	1.35093	119.322	377.463	573.389	345.173	134.502	241.804	140.088	329.581	627.19	817.346	103.672	5.95008	401.868	2502.42	753.769	228.601	1219.78	602.984	821.835	185.814	204.043	810.435
6-Amino-1,3,5-triazine-2,4-dithiol_PD_C_0.03_124.9736m/z	4274.43	4355.47	4155.09	3295.2	3401.86	3516.06	4186.69	3918.86	4262.5	3736.48	3299.73	4635.85	3953.08	3489.31	3717.61	4154.62	3489.31	4142.71	4228.82	3681.6	4336.63	4043.7	4163.97	4262.3	3985.46	3913.12	4866.5
dihydroxy carbonate_PD_C_0.03_188.9877m/z	1033.74	1204.68	766.327	562.91	630.203	979.083	1359.2	1245.73	1206.08	829.593	896.329	1280.62	1299.44	775.691	706.772	1571.94	1251.62	1173.84	995.974	823.863	797.837	1451.33	1132.6	1376.11	1080.86	697.829	844.116
4-Iodo-2-(methylthio)pyrimidine_PD_C_0.03_252.9297m/z	423.327	98.0709	496.238	307.078	267.196	261.838	331.163	333.425	417.716	229.442	441.066	207.947	160.428	436.712	531.344	328.138	34.2635	433.398	287.754	284.017	661.599	617.106	418.605	247.14	324.32	276.888	432.572
4-iodophenol_PD_C_0.03_258.9010m/z	2127.68	2733.18	2433.93	1906.66	1848.37	1974.88	2530.63	2606.81	2851.65	1670.52	2217.59	2905.95	2499.42	2493	2318.23	2375.5	1580.16	2489.8	2338.65	2033.15	2684.74	2507.62	2518.17	2173.13	1450.09	1878.04	2986.92
Methyl 5-(chlorosulfonyl)furan-2-carboxylate_PD_C_0.03_268.9253m/z	18486.1	17960.7	15999.1	15510.6	17309.9	15441.3	20954.7	17121.2	21108.3	16842.5	15156.3	17560.6	16202.9	16354.5	16986.5	17763.2	16177.2	14814.7	14914.6	17295.8	18901.6	16733	19909.7	19634.2	18695.3	16531.7	18547
2-[(2-amino-1-hydroxy-3-{[(4-methanesulfinylbutyl)thio(carbonoimidyl)]sulfanyl}propylidene)amino]acetic acid_PD_C_0.03_355.0696m/z	5835.63	5702.41	4977.69	3599.55	3161	3324.16	3983.77	2699.08	2045.67	2387.59	2900.58	1968.07	3214.42	2869.07	3083.79	3622.81	2756.19	2949.26	2199.9	1951.82	3046.35	2404.07	2825.59	2988.08	2983.95	3306.79	4373.99
2-methylthiophene_PD_C_0.05_136.9822m/z	117.571	178.792	208.309	157.007	138.729	111.582	212.224	193.561	241.819	96.6294	246.996	128.469	120.17	114.409	297.74	223.722	57.938	155.193	199.649	58.2097	273.912	196.021	85.9533	272.18	200.978	117.157	249.343
1-(furan-3-yl)pentane-1,4-diol_PD_C_0.08_135.0803m/z	5476.64	5141.99	5077.13	4823.76	5035.12	4779.5	5848.87	5572.56	6476.48	5421.15	5238.9	6393.28	7938.02	6761.07	7493.05	7034.37	6703.05	6705.65	5447.6	5218.38	6341.06	5428.02	6979.21	7586.81	7023.18	6283.34	6866.78
2-hydroxy-3-(phosphonatooxy)propanal_PD_C_0.08_151.9649m/z	592.794	454.02	417.989	554.124	326.999	367.642	630.504	947.752	406.574	572.424	473.602	307.889	481.58	430.977	474.25	768.991	543.228	695.769	305.553	202.857	522.406	502.45	760.158	408.48	684.459	336.488	623.918
benzene-1,2-dithiol_PD_C_0.08_164.9800m/z	3230.61	2853.22	3743.99	3020.09	3042.97	2951.09	2319.48	4168.96	3754.18	3238.14	2840.7	3496.38	3433.77	2482.88	3833.77	4034.79	3139.97	2581.92	2204.54	3351.73	3042.05	3343.75	4281.25	4371.59	3376.01	3030.1	4335.53
8-Azaguanine_PD_C_0.10_153.0520m/z	730.161	1244.19	802.206	773.917	1124.82	1113.58	1253.06	548.491	1148.51	1046.42	957.705	1230.8	1087.24	905.824	781.007	1221.56	865.855	959.545	902.916	1069.77	896.796	1302.35	1391.77	1274.68	693.344	669.132	626.849
3-Chloro-2-nitrobenzenemethanol_PD_C_0.10_188.0111m/z	1502.99	2544.49	1834.46	1645.66	1406.68	2212.92	2321.45	2322.75	2106.18	1878.45	1918.13	2020.72	2189.62	1845.9	2253.21	2089.79	1952.94	1435.12	1880.82	1759.74	1777.47	2734.56	2578.6	2288.65	2693.07	2267.54	2132.21
N4-Succinoylsulfanilamide_PD_C_0.13_159.0131m/z	397679	384691	370699	333895	367816	344177	447007	400226	443107	365415	347428	410823	389387	362283	413090	395682	357119	367007	344173	361821	393078	393552	460277	422838	395014	366152	411106
2-{[carboxy(hydroxy)methyl]sulfanyl}-2-hydroxyacetic acid_PD_C_0.13_181.9872m/z	221150	223341	229588	197315	198749	182538	239685	262342	264111	218719	212563	243238	235376	200104	241349	238056	231935	215473	189946	232022	221586	241682	299588	257022	238623	196113	268716
Adipic acid_PD_C_0.15_111.0438m/z	4554.7	4025.15	4279.19	3628.98	4131.86	4236.89	4886.17	4561.73	5119.11	4451.46	4038.87	5818.59	10652.9	9781.99	9436.64	7867.65	7383	5863.36	4940.29	5213.1	8776.29	7077.79	10689.2	13410.8	9529.95	10586.6	9443.44
2-methylthiophene_PD_C_0.15_136.9822m/z	342.612	379.317	383.041	277.306	226.032	352.773	620.647	513.813	609.373	324.254	348.97	464.51	400.676	436.306	515.213	509.546	374.407	244.853	367.01	367.189	520.812	499.518	475.874	501.23	467.783	576.061	524.846
4-Ethoxypyridine-3-sulfonamide_PD_C_0.18_113.0187m/z	6199.8	6265.87	6476.6	5702.29	5974.37	5544.09	7933.64	6656.75	7165.95	6317.41	5444.06	6172.22	6287.33	6158.31	6833.97	6444.61	6159.99	6181.37	5419.33	6101.16	6237.86	6104.12	7586.31	7018.22	6522.1	6347.01	6527.47
bicyclo[2.1.0]pentane_PD_C_0.18_137.1323m/z	12831	9287.09	10293.1	7582.48	6913.6	6679.25	6968.61	5787.41	6130.2	4538.59	4714.59	6156.02	6685.3	6872.61	7684.76	7130.49	6413.73	5265.67	4632.1	5302.75	6260.43	4967.68	6660.31	7519.74	8286.38	7221.08	9998.71
pentyl furan-2-carboxylate_PD_C_0.18_147.0802m/z	572.506	554.006	458.534	571.25	211.302	628.234	834.52	290.393	682.405	581.592	687.69	637.521	1362.49	1286.7	1010.74	1091.8	1003.26	914.593	674.841	756.498	1220.07	877.526	1225.58	1020.21	1186.01	1332.94	1336.37
(2E)-2-[(methylsulfanyl)methyl]-3-phenylprop-2-enal_PD_C_0.18_157.0470m/z	1222.61	1620.43	1738.05	1309.29	1601.65	1719.39	1988.76	1579.71	1985.04	1288.26	1545.17	2066.7	1736.33	1919.23	1660.57	1680.9	1782.09	1329.42	1586.03	1621.34	1693.84	1809.93	1828.15	1696.11	1690.42	1616.45	1725.69
2,2-Dimethyl-4-pentenoic acid_PD_C_0.20_93.0698m/z	2901.42	2787.37	3511.09	3061.75	3103.04	3348.23	3329.62	2761.48	3287.86	2913.47	2489.68	3420	4006.22	3860.55	3935.58	3629.46	3751.88	3515.67	2919.23	3082.7	3455.64	2910.84	3746.38	3973.27	3793.17	3728.73	4124.04
2,2,2-trifluoroethane-1-sulfonyl chloride_PD_C_0.23_102.9687m/z	24.4319	57.3409	0	0	27.6202	0	47.6401	12.2766	85.0675	15.3891	0	51.193	18.6842	0	0	29.8346	0	0	14.727	0	13.8926	40.897	28.0704	30.5615	20.7328	15.5416	30.4681
2-Pyridinecarboxaldehyde_PD_C_0.23_107.0369n	2342.8	2254.52	1560.71	2129.6	2401.91	2222.53	3388.3	2760.48	2922.55	2918.47	1799.09	2790.26	2339.24	2353.34	2400.8	2129.38	1948.63	2349.94	2201.73	2193.85	2742.47	2016.16	2715.58	2591.32	2310.44	2318.67	2639.44
[(4-Chlorophenyl)sulfonyl]acetic acid_PD_C_0.28_139.9765m/z	27135.5	28508.2	28517.6	24309.3	25375.3	23103.5	30722.9	33192.1	33209.7	28976.7	25622.5	29917.9	29369.9	25362.2	30967.9	29613.2	29758.9	27763.3	23887.6	29209.4	28219.5	32059.1	36278.6	31081.8	29400.1	24171.1	33581.4
(S)-(+)-2-Hydroxy-3-methylbutyric acid_PD_C_0.30_83.0491m/z	808.062	655.247	767.695	569.791	554.75	603.862	721.94	540.817	674.465	709.339	630.503	922.35	1472.97	1411.87	1316.29	1293.72	1167.98	997.747	621.232	790.279	1123.1	986.888	1535.44	1610.19	1624.5	1476.7	1342.97
Vanillic acid_PD_C_0.33_85.0284m/z	2161.49	1956.4	1981.56	1739.12	1886.03	2009.12	2567.54	1989.44	2532.83	1994.86	1641.27	2255.71	2576.85	2878.81	2454.43	2439.79	2278.83	2248.57	1773.8	1885.74	2442.93	2399.17	2896.2	2493.75	2414	2180.45	2333.09
4-chloro-1,3-dioxolan-2-one_PD_C_0.35_144.9658m/z	245.867	268.782	171.489	288.654	380.02	143.085	380.014	157.517	344.429	367.009	364.007	365.58	264.372	333.749	345.904	298.685	308.699	260.022	207.102	257.848	192.283	521.385	225.795	273.812	215.812	211.141	295.883
3-Chloro-6-fluoro-1,2-benzoxazole_PD_C_0.35_153.9853m/z	137.789	77.8463	53.6441	45.2634	49.5206	53.9132	85.6126	300.511	140.103	154.815	114.676	89.0674	113.849	84.222	112.403	44.5498	186.386	50.2014	81.6164	58.8399	81.7511	155.554	47.9778	161.503	107.121	150.072	133.655
tetrafluoroethene_PD_C_0.38_138.9571m/z	231.936	69.8027	0	36.2172	123.422	0	50.288	62.8571	0	50.5329	0	0	37.3176	0	107.266	189.23	0	0	0	63.0786	243.18	72.7579	96.5762	50.0858	66.7461	0	129.367
(S)-(-)-1,2,4-Butanetriol_PD_C_0.40_71.0491m/z	900.333	910.246	874.88	878.652	875.773	998.685	1217.9	1159.15	1266.91	1084.42	1023.33	1322.99	1369.39	1379.01	1065.7	1163.08	1074.21	1137.88	731.26	922.124	1174.99	792.311	1096.97	867.823	947.104	878.408	865.81
(2S)-2-amino-6-[(4-aminobutyl)amino]hexanoic acid_PD_C_0.45_109.5966m/z	127.219	79.7506	55.4428	30.6671	150.92	79.447	0	29.3544	0	104.343	68.3248	0	138.564	99.2325	140.561	51.1406	166.455	180.558	99.1689	0	0	0	35.6055	0	182.084	31.8216	45.9428
2-amino-6-[(3-formylpiperidin-1-yl)amino]hexanoic acid_PD_C_0.45_129.5940m/z	218.753	0	0	292.429	0	0	0	0	0	0	0	0	0	0	0	0	0	0	709.784	0	124.671	0	0	33.3404	0	0	393.609
Pyrrolidine_PD_C_0.45_71.0729m/z	371.109	3622.97	171.884	0	2157.06	297.451	313.424	193.831	37.9896	0	176.216	1551.4	0	0	2744.05	1431.89	0	537.054	0	0	0	0	1115.1	0	2420.09	580.452	0
6-Fluoro-DL-tryptophan_PD_C_0.47_123.0384m/z	2111.29	1063.21	905.39	991.714	3003.7	1437.96	327.398	1525.98	1362.18	1634.37	967.836	1054.92	1907.76	995.029	1675.02	1470.65	1761.4	2288.91	1205.18	922.033	1022.22	1386.18	3115.08	2615.14	1987.91	1312.22	1881.78
1-Cyclopentyl-4-piperidinylamine_PD_C_0.47_85.0886m/z	7828.41	36171.7	2097.05	536.441	26340.9	7775.39	5755.19	2452.8	2084.2	90.6944	3511.35	17941.3	1820.28	313.687	34882.7	14252	391.499	10068.9	1158.11	379.725	163.265	30.5734	13651.9	124.718	27459.8	9192.58	1872.18
N,N-Diethyl-2-(1-piperazinyl)ethanamine_PD_C_0.47_93.6018m/z	12377.4	51852.2	3543.84	1276.36	37929.6	13574.9	9141.69	4529.55	2653.56	506.841	5807.77	26951.1	2948.41	689.062	53076.7	21299.1	809.738	19553.1	2419.75	1677.47	283.416	136.649	21561.6	1078.35	42701.3	13428.6	3090.9
(5-Chloro-4-formyl-2-methoxyphenoxy)acetic acid_PD_C_0.49_123.0137m/z	1.31726e+06	1.3548e+06	1.18201e+06	936407	1.56264e+06	1.41077e+06	1.32036e+06	1.12975e+06	1.16836e+06	1.16848e+06	1.13374e+06	1.24351e+06	1.35192e+06	982250	1.01188e+06	1.26527e+06	1.16852e+06	1.49699e+06	1.11326e+06	953936	875486	754414	1.38675e+06	1.2624e+06	1.44409e+06	787284	1.17677e+06
N-Methylbenzothiazolium cation_PD_C_0.49_133.0344m/z	163589	176948	142136	109300	216796	189612	170741	146641	135079	139536	153584	158884	176830	114043	128093	151233	154776	201967	145162	115596	92924.4	81594	175483	152496	176868	87985.2	136577
Methyl 3-[(2-methyl-1,3-thiazolidin-4-yl)formamido]propanoate_PD_C_0.49_139.0334m/z	1060.71	1469.15	1357.27	534.803	1720.21	2147.2	1466.45	1281.52	1634.9	2541.42	460.345	1330.13	1729.78	1840.15	709.848	1186.72	2268.97	1690.97	444.605	1127.85	489.566	626.732	2237.09	1934.86	1941.93	666.244	1164.42
Flurbiprofen_PD_C_0.49_145.0343m/z	2529.99	2105.65	3502.24	2136.2	1327.35	1019.34	2826	1256.46	2172.37	1582.27	1626.49	1257.04	2913.9	3080.89	1931.9	567.067	2152.45	2789.18	631.925	1102.1	2232.43	1574.5	2511.79	2246.13	3134.53	1968.14	1689.61
D-Cycloserine_PD_C_0.49_147.0137m/z	112174	114557	104156	74861.5	143186	130571	114118	99719.9	86140.1	95749.8	103479	105691	118486	85679.4	77383.7	108183	105362	147945	98384.7	78681.3	65239.9	49142.3	114573	102339	128329	58823.8	90709
Baicalein_PD_C_0.49_147.0247m/z	15784.6	15824.7	15920	14282.4	19714.1	17611.9	18892.4	15647.1	16124.1	18632.2	16448.7	16963.2	17585.7	11816.6	13733.8	17404.8	18820.5	18111.3	13162.2	14254.8	13825.1	10802.1	18177.6	15325.1	21380.7	11696.3	15678.2
Mepiquat cation_PD_C_0.49_147.1619m/z	3071.37	11366.3	613.478	2400.06	4168.86	4417.3	897.01	2738.86	3264.3	2123.13	323.432	6866.02	5823.84	1404.13	7601.02	3267.07	1163.07	4623.93	2307.28	2194.75	348.546	0	6785.57	232.427	9874.11	3618.1	1082.56
Fenthion_PD_C_0.49_151.0086m/z	402002	418237	382585	273017	488472	434043	399400	341969	349908	355863	347892	388491	416943	306208	301834	395113	364136	463000	347782	296801	255847	218788	430649	390377	447641	238458	349609
2-Chloro-N-[2-(trifluoromethyl)-1H-1,3-benzodiazol-5-yl]acetamide_PD_C_0.49_261.0047m/z	9386.07	6675.42	15378.8	7645.61	11620.8	12523.5	9121.34	11312.8	8349.47	12337	10750.1	10783.5	12395.2	5511.71	4494.48	12651.3	10615.3	12314.4	9511.36	10023.6	8065.89	4916.35	11609	11657.8	10577.5	5982.45	7074.57
2-Amino-4,6-difluorobenzothiazole_PD_C_0.51_105.0016m/z	582.981	373.573	0	185.488	0	0	125.512	943.421	217.294	250.846	598.585	0	330.126	0	757.214	444.171	1087.12	1989.73	1760.57	937.199	0	1106.03	595.185	0	214.644	125.902	440.979
1,1,1,5,5,5-hexafluoropentane-2,4-dione_PD_C_0.51_105.0053m/z	0	1361.34	446.306	0	377.611	0	0	1468.84	0	1492.67	0	0	0	0	0	1181.89	0	0	0	0	1404.58	0	676.584	3209.09	0	0	0
[truncated: 5,715 more rows]
